# Supplementary material for: Salt tolerance QTLs of an endemic rice landrace, Horkuch at seedling and reproductive stages
Source: Sci Rep. 2022 Oct 15;12:17306. doi: 10.1038/s41598-022-21737-9 (PMC9569374; doi:10.1038/s41598-022-21737-9)
Supplement: Supplementary file 2 — Supplementary Information 2. [file 41598_2022_21737_MOESM2_ESM.xlsx]

## Sheet: Table S1
Table S1: Descriptive statistics of phenotypes measured at seedling and reproductive stages under salinity stress.
	Phenotypes	Abbreviation	Population		Parent
			Mean	SD	Horkuch	IR29
Seedling Stage	Shoot Relative Water Content (%)	SRWC	70.06	5.07	67.72	62.43
	Standard Evaluation System (number score)	SES	5.83	0.99	5.6	7.8
	Shoot Length (cm)	SL	38.09	4.64	41.78	21.35
	Root Length (cm)	RL	10.71	2.15	11.51	7.6
	Total Chlorophyll ***(mg chl per gram fresh weight)	Tchlr	5.04	0.92	5.31	3.38
	Total Sodium *** (mmol/g dry wt)	TNa	3.07	0.77	3.08	6.23
	Total Potassium *** (mmol/g dry wt)	TK	0.38	0.08	0.38	0.21
	Potassium by Sodium (ration) **	K/Na	0.14	0.04	0.13	0.04
Reproductive Stage	Plant Height (cm)	PH	104.5	17.61	129.81	75.5
	Panicle Exsertion (%) ***	PE	99.24	1.42	100	98.81
	Total Tiller*** (number)	TT	4.66	1.16	5.07	4.36
	Effective Tiller (number)	ET	3.43	0.8	3.87	3.23
	Filled Grain Number (number) ***	FGN	140.87	92.96	156.29	149.85
	Filled Grain Weight (gm) ***	FGW	2.85	1.95	3.91	2
	Spikelet Fertility (%) ***	SF	48.63	15.93	49.4	45.08
	Days to Flower (day) ***	DF	72.08	9.83	101.93	66.6
	Harvest Index***(ratio)	HI	0.26	0.12	0.23	0.32

## Sheet: Table S2
Table S2. Detailed statistics for QTL
Phenotypes	QTL model	Chromosome	Position	LOD	Lower CI	Upper CI	%Variance by QTL	%Variance (QTL*Cyto)	QTL Additive effect(+-/SE)	QTL Dominant effect(+/-SE)	QTL*Cyto Additive effect(+-/SE)	QTL*Cyto Dominant effect(+/-SE)	Positive Allele
SL	qSL.1@183	1	183	13.42	175.11	190.57	20.4	NA	3.1067 ( 0.3926)	0.1267 ( 0.5300)	NA	NA	Horkuch
SL	qSL.3@218	3	218	4.82	212.12	236.45	7.3	NA	1.7004 (0.3762)	0.8729 (0.519)	NA	NA	Horkuch
SL	qSL.5@160	5	160.43	3.83	102.86	170.27	5.5	NA	1.4068 (0.3644 )	0.9304 (0.527 )	NA	NA	Horkuch
RL	qRL.2@167	2	167	10.67	161.14	176.67	20	NA	1.3473 (0.1958)	-0.1521 (0.2768)	NA	NA	Horkuch
TK	qTK.2@45* Cyto	2	45	6.11	24.05	66.99	2.42	2.3	0.02009 (0.03299)	0.17258 (0.04758)	-0.02242 ( 0.01872)	-0.09810 (0.02641)	Horkuch†
TK	qTK.3@204* Cyto	3	203.78	6.46	194.44	209.29	3.8	3.8	0.15686 (0.02911)	0.01237 (0.04142)	0.09624 (0.01709)	0.01360 (0.02373)	Horkuch†
PH	qPH.1@215	1	215	5.59	175.11	222.54	11.4	NA	9.1665 (1.9137)	-0.4263 (2.5082)	NA	NA	Horkuch
PH	qPH.3@211	3	211.02	5.15	203.78	272.38	7.2	NA	6.9971 (1.8654)	2.2363 (2.5026)	NA	NA	Horkuch
PH	qPH.5@144 * Cyto	5	144	6.64	124.73	170.27	11	2.1	11.1725 (5.7313)	-16.3562 (8.0706)	-1.7234 (3.8520)	10.1517 (5.0906)	Horkuch†
ET	qET.7@97 * Cyto	7	97	5.82	85.83	104.41	17.7	5.5	0.4337 (0.3199)	0.3883 (0.4586)	-0.6026 (0.2064)	-0.2870 (0.2860)	Horkuch
FGN	qFGN.10@58 * Cyto	10	58.48	7.72	50.3	107.07	14.9	7.5	-96.8256 (34.0733)	-2.4515 (42.3003)	85.1798 (20.2293)	0.7508 (25.9807)	IR29
FGW	qFGW.10@58 * Cyto	10	58.48	9.13	50.3	107.07	17.6	9.1	-2.2525 (0.6864)	-0.2767 (0.8521)	1.9436 (0.4075)	0.2263 (0.5234)	IR29
SF	qSF.10@59 * Cyto	10	59	7.71	50.3	107.07	17	12.4	-40.378 (10.423)	-12.783 (12.940)	29.071 (6.188)	12.183 (7.947)	IR29
HI	qHI.10@104+ Cyto	10	103.75	8.48	50.3	107.07	15.4	1.4	-0.004828 (0.052972)	-0.003414 (0.071490)	0.055699 (0.031250)	-0.044428 (0.044866)	IR29

## Sheet: Table S5
Table S6: Comparison of detected QTL in current study vs. previous study
Phenotypes	QTL model	Chr	Position	Position	Comment
			(cM)	(bp)
SL	qSL.1@183	1	183	38391033	Detected in Current Study
SL	qSL.3@218	3	218	32569541	Detected in Current Study
SL	qSL.5@160	5	160.43	28146383	Detected in Current Study
RL	qRL.2@167	2	167	27144285	Detected in Current Study
TNa	q10@120	10	120	16750000	Detected in Noor et al,2019; QTL peak has lower than LOD threshold
TNa	q11@385	11	385	19450000	Detected in Noor et al,2019
TK	q10@110	10	110	14950000	Detected in Noor et al,2019; QTL peak has lower than LOD threshold
TK	q11@382.1	11	382.1	19450000	Detected in Noor et al,2019
TK	qTK.2@45* Cyto	2	45	3848305	Detected in Current Study
TK	qTK.3@204* Cyto	3	203.78	31557577	Detected in Current Study
PH	qPH.1@215	1	215	41177766	Detected in Current Study
PH	qPH.3@211	3	211.02	31899566	Detected in Current Study
PH	qPH.5@144 * Cyto	5	144	26585282	Detected in Current Study
ET	qET.7@97 * Cyto	7	97	27778764	Detected in Current Study
FGN	q11@382.1	11	382.1	19450000	Detected in Noor et al,2019
FGN	qFGN.10@58 * Cyto	10	58.48	17937955	Detected in Current Study
FGW	q11@382.1	11	382.1	19450000	Detected in Noor et al,2019
FGW	qFGW.10@58 * Cyto	10	58.48	17937955	Detected in Current Study
SF	qSF.10@59 * Cyto	10	59	17937955	Detected in Current Study
HI	q11@382.1	11	382.1	19450000	Detected in Noor et al,2019
HI	qHI.10@104+ Cyto	10	103.75	21614851	Detected in Current Study
