# Supplementary material for: Salt tolerance QTLs of an endemic rice landrace, Horkuch at seedling and reproductive stages
Source: Sci Rep. 2022 Oct 15;12:17306. doi: 10.1038/s41598-022-21737-9 (PMC9569374; doi:10.1038/s41598-022-21737-9)
Supplement: Supplementary file 3 — Supplementary Information 3. [file 41598_2022_21737_MOESM3_ESM.xlsx]

## Sheet: Table Description
Table S3: List of genes in QTL confidence interval where one sheet represents one single QTL

## Sheet: SL_1_183
ID	Description
LOC_Os01g62880	NAD(P)-linked oxidoreductase superfamily protein
LOC_Os01g62890	prenylated RAB acceptor 1.A2
LOC_Os01g62900	delta 1-pyrroline-5-carboxylate synthase 2
LOC_Os01g62910	Tetratricopeptide repeat (TPR)-like superfamily protein
LOC_Os01g62920	POX (plant homeobox) family protein
LOC_Os01g62945
LOC_Os01g62950	RAB GTPase homolog A2B
LOC_Os01g62960
LOC_Os01g62970
LOC_Os01g62980	Bifunctional inhibitor/lipid-transfer protein/seed storage 2S albumin superfamily protein
LOC_Os01g62990	RHO guanyl-nucleotide exchange factor 7
LOC_Os01g63010	Adenine nucleotide alpha hydrolases-like superfamily protein
LOC_Os01g63020
LOC_Os01g63040	UB-like protease 1B
LOC_Os01g63050
LOC_Os01g63060	Arabidopsis Inositol phosphorylceramide synthase 1
LOC_Os01g63160	myb domain protein 109
LOC_Os01g63190	laccase 7
LOC_Os01g63200	laccase 7
LOC_Os01g63210	SOUL heme-binding family protein
LOC_Os01g63220	fructokinase-like 1
LOC_Os01g63230	O-fucosyltransferase family protein
LOC_Os01g63240	VIRB2-interacting protein 3
LOC_Os01g63250	Josephin family protein
LOC_Os01g63260	3-oxo-5-alpha-steroid 4-dehydrogenase family protein
LOC_Os01g63270	alpha-glucan phosphorylase 2
LOC_Os01g63280	calmodulin-binding receptor-like cytoplasmic kinase 1
LOC_Os01g63290	phosphate transporter 4;3
LOC_Os01g63310	Protein of unknown function (DUF740)
LOC_Os01g63354	ARID/BRIGHT DNA-binding domain;ELM2 domain protein
LOC_Os01g63370
LOC_Os01g63393
LOC_Os01g63400	Pentatricopeptide repeat (PPR) superfamily protein
LOC_Os01g63410
LOC_Os01g63420	RNI-like superfamily protein
LOC_Os01g63430
LOC_Os01g63444
LOC_Os01g63460	Duplicated homeodomain-like superfamily protein
LOC_Os01g63470	Calcium-dependent lipid-binding (CaLB domain) family protein
LOC_Os01g63480	HXXXD-type acyl-transferase family protein
LOC_Os01g63500	josephin protein-related
LOC_Os01g63510	WUSCHEL related homeobox 5
LOC_Os01g63540	cytochrome P450, family 86, subfamily A, polypeptide 1
LOC_Os01g63580	glycerol-3-phosphate acyltransferase 6
LOC_Os01g63620	Tetratricopeptide repeat (TPR)-like superfamily protein
LOC_Os01g63670
LOC_Os01g63680	myb domain protein 64
LOC_Os01g63690	ortholog of sugar beet HS1 PRO-1 2
LOC_Os01g63710	Cell division control, Cdc6
LOC_Os01g63720
LOC_Os01g63730
LOC_Os01g63750
LOC_Os01g63770	Transmembrane amino acid transporter family protein
LOC_Os01g63780	structural constituent of nuclear pore
LOC_Os01g63790
LOC_Os01g63800	Pleckstrin homology (PH) domain superfamily protein
LOC_Os01g63810	Carbohydrate-binding-like fold
LOC_Os01g63820	C-terminal domain phosphatase-like 1
LOC_Os01g63830	Undecaprenyl pyrophosphate synthetase family protein
LOC_Os01g63840	KDO transferase A
LOC_Os01g63854	Transmembrane amino acid transporter family protein
LOC_Os01g63870	nucleobase-ascorbate transporter 12
LOC_Os01g63880
LOC_Os01g63890	G10 family protein
LOC_Os01g63900	Transducin/WD40 repeat-like superfamily protein
LOC_Os01g63910	Transducin/WD40 repeat-like superfamily protein
LOC_Os01g63920
LOC_Os01g63930	cytochrome P450, family 94, subfamily C, polypeptide 1
LOC_Os01g63940	TBP-associated factor 12
LOC_Os01g63950	S-adenosyl-L-methionine-dependent methyltransferases superfamily protein
LOC_Os01g63970	Glycosyltransferase family 29 (sialyltransferase) family protein
LOC_Os01g63980	WIP domain protein 4
LOC_Os01g63990	alpha/beta-Hydrolases superfamily protein
LOC_Os01g64000	Basic-leucine zipper (bZIP) transcription factor family protein
LOC_Os01g64010	Phosphotyrosine protein phosphatases superfamily protein
LOC_Os01g64020	bZIP transcription factor family protein
LOC_Os01g64030	F-box/RNI-like superfamily protein
LOC_Os01g64090	Ribosomal protein L1p/L10e family
LOC_Os01g64100	chitinase A
LOC_Os01g64110	chitinase A
LOC_Os01g64120	ferredoxin 3
LOC_Os01g64130
LOC_Os01g64140	glycosyl hydrolase 9B8
LOC_Os01g64170
LOC_Os01g64180
LOC_Os01g64190
LOC_Os01g64220	Cysteine proteinases superfamily protein
LOC_Os01g64230
LOC_Os01g64240
LOC_Os01g64250
LOC_Os01g64262	alpha/beta-Hydrolases superfamily protein
LOC_Os01g64270
LOC_Os01g64280	sorting nexin 1
LOC_Os01g64290
LOC_Os01g64300	Protein of unknown function, DUF584
LOC_Os01g64310	NAC domain containing protein 90
LOC_Os01g64320
LOC_Os01g64340
LOC_Os01g64350
LOC_Os01g64360	Duplicated homeodomain-like superfamily protein
LOC_Os01g64370
LOC_Os01g64380
LOC_Os01g64390
LOC_Os01g64400
LOC_Os01g64410	ovate family protein 13
LOC_Os01g64430	Ovate family protein
LOC_Os01g64440
LOC_Os01g64450	Late embryogenesis abundant (LEA) hydroxyproline-rich glycoprotein family
LOC_Os01g64460
LOC_Os01g64470	Late embryogenesis abundant (LEA) hydroxyproline-rich glycoprotein family
LOC_Os01g64480	NDR1/HIN1-like 3
LOC_Os01g64490	NIMA (never in mitosis, gene A)-related 6
LOC_Os01g64500
LOC_Os01g64520	uricase / urate oxidase / nodulin 35, putative
LOC_Os01g64530
LOC_Os01g64540	UDP-Glycosyltransferase superfamily protein
LOC_Os01g64550
LOC_Os01g64560	transcription factor-related
LOC_Os01g64570	plant U-box 23
LOC_Os01g64580
LOC_Os01g64590	Dof-type zinc finger DNA-binding family protein
LOC_Os01g64620	RING/U-box superfamily protein
LOC_Os01g64630	actin 7
LOC_Os01g64640	Histone superfamily protein
LOC_Os01g64650	SNARE-like superfamily protein
LOC_Os01g64660	Inositol monophosphatase family protein
LOC_Os01g64670	pyrophosphorylase 3
LOC_Os01g64680	BolA-like family protein
LOC_Os01g64690	Small nuclear ribonucleoprotein family protein
LOC_Os01g64700	tubby like protein 10
LOC_Os01g64710
LOC_Os01g64720
LOC_Os01g64730	abscisic acid responsive elements-binding factor 2
LOC_Os01g64740
LOC_Os01g64750	UDP-Glycosyltransferase superfamily protein
LOC_Os01g64760	Integral membrane Yip1 family protein
LOC_Os01g64770	polypyrimidine tract-binding protein 3
LOC_Os01g64780	like COV 2
LOC_Os01g64790	Integrase-type DNA-binding superfamily protein
LOC_Os01g64800
LOC_Os01g64810	DHHC-type zinc finger family protein
LOC_Os01g64820	DNA-directed DNA polymerases
LOC_Os01g64830	Eukaryotic aspartyl protease family protein
LOC_Os01g64840	Eukaryotic aspartyl protease family protein
LOC_Os01g64850	Subtilisin-like serine endopeptidase family protein
LOC_Os01g64860	Subtilisin-like serine endopeptidase family protein
LOC_Os01g64870	Plant protein of unknown function (DUF639)
LOC_Os01g64880	heavy metal atpase 3
LOC_Os01g64890	magnesium transporter 4
LOC_Os01g64900	ARM repeat superfamily protein
LOC_Os01g64910	UDP-glucosyl transferase 88A1
LOC_Os01g64920
LOC_Os01g64930	TRAM, LAG1 and CLN8 (TLC) lipid-sensing domain containing protein
LOC_Os01g64949
LOC_Os01g64960	Chlorophyll A-B binding family protein
LOC_Os01g64970	Protein kinase superfamily protein
LOC_Os01g64980
LOC_Os01g64990	GPI transamidase subunit PIG-U
LOC_Os01g65000	ammonium transporter 2
LOC_Os01g65010	S-locus lectin protein kinase family protein
LOC_Os01g65030	S-locus lectin protein kinase family protein
LOC_Os01g65050
LOC_Os01g65060	S-locus lectin protein kinase family protein
LOC_Os01g65070	alpha/beta-Hydrolases superfamily protein
LOC_Os01g65080	C2H2 and C2HC zinc fingers superfamily protein
LOC_Os01g65090	aspartate aminotransferase
LOC_Os01g65094
LOC_Os01g65100	Major facilitator superfamily protein
LOC_Os01g65110	Major facilitator superfamily protein
LOC_Os01g65120	Major facilitator superfamily protein
LOC_Os01g65130	Major facilitator superfamily protein
LOC_Os01g65140	Major facilitator superfamily protein
LOC_Os01g65150	Major facilitator superfamily protein
LOC_Os01g65169	Major facilitator superfamily protein
LOC_Os01g65190	Major facilitator superfamily protein
LOC_Os01g65200	Major facilitator superfamily protein
LOC_Os01g65210	Major facilitator superfamily protein
LOC_Os01g65220	5\'-3\' exoribonuclease 3
LOC_Os01g65230	3-phosphoinositide-dependent protein kinase
LOC_Os01g65260	GLN phosphoribosyl pyrophosphate amidotransferase 1
LOC_Os01g65310	Protein of unknown function (DUF803)
LOC_Os01g65320
LOC_Os01g65330	Protein of unknown function (DUF668)
LOC_Os01g65340
LOC_Os01g65350	P-loop containing nucleoside triphosphate hydrolases superfamily protein
LOC_Os01g65360
LOC_Os01g65370	myb domain protein 4
LOC_Os01g65380	SEC14 cytosolic factor family protein / phosphoglyceride transfer family protein
LOC_Os01g65400	5\'-3\' exonuclease family protein
LOC_Os01g65410	serine hydroxymethyltransferase 7
LOC_Os01g65420
LOC_Os01g65440	Adenine nucleotide alpha hydrolases-like superfamily protein
LOC_Os01g65450	ubiquitin family protein
LOC_Os01g65460	beta-galactosidase 10
LOC_Os01g65470
LOC_Os01g65480	DNAJ heat shock family protein
LOC_Os01g65490	Core-2/I-branching beta-1,6-N-acetylglucosaminyltransferase family protein
LOC_Os01g65500	chloride channel C
LOC_Os01g65510	F-box family protein
LOC_Os01g65520	Galactose-binding protein
LOC_Os01g65530	RNA-binding (RRM/RBD/RNP motifs) family protein
LOC_Os01g65540
LOC_Os01g65550	RNA-binding (RRM/RBD/RNP motifs) family protein
LOC_Os01g65560	cobalt ion binding
LOC_Os01g65580	mitotic checkpoint family protein
LOC_Os01g65590	Galactosyltransferase family protein
LOC_Os01g65600	RING/FYVE/PHD zinc finger superfamily protein
LOC_Os01g65610	HXXXD-type acyl-transferase family protein
LOC_Os01g65620
LOC_Os01g65630
LOC_Os01g65640
LOC_Os01g65650	Leucine-rich receptor-like protein kinase family protein
LOC_Os01g65660	amino acid permease 8
LOC_Os01g65670	amino acid permease 5
LOC_Os01g65680	catalytic LigB subunit of aromatic ring-opening dioxygenase family
LOC_Os01g65690	catalytic LigB subunit of aromatic ring-opening dioxygenase family
LOC_Os01g65692
LOC_Os01g65700	Disease resistance-responsive (dirigent-like protein) family protein
LOC_Os01g65710	Disease resistance-responsive (dirigent-like protein) family protein
LOC_Os01g65720	Arabinanase/levansucrase/invertase
LOC_Os01g65730	SET domain-containing protein
LOC_Os01g65740	Protein of unknown function (DUF506)
LOC_Os01g65770
LOC_Os01g65780	plant glycogenin-like starch initiation protein 1
LOC_Os01g65790	Plant invertase/pectin methylesterase inhibitor superfamily
LOC_Os01g65800	TRICHOME BIREFRINGENCE-LIKE 7
LOC_Os01g65810
LOC_Os01g65820
LOC_Os01g65830	Plant stearoyl-acyl-carrier-protein desaturase family protein
LOC_Os01g65840	Pentatricopeptide repeat (PPR-like) superfamily protein
LOC_Os01g65860	ENTH/ANTH/VHS superfamily protein
LOC_Os01g65870
LOC_Os01g65880	Nodulin MtN3 family protein
LOC_Os01g65890	DNA repair metallo-beta-lactamase family protein
LOC_Os01g65900	SCARECROW-like 1
LOC_Os01g65902	photosynthetic electron transfer A
LOC_Os01g65904
LOC_Os01g65920	F-box/RNI-like superfamily protein
LOC_Os01g65940	Protein kinase protein with adenine nucleotide alpha hydrolases-like domain
LOC_Os01g65950	Thioesterase superfamily protein
LOC_Os01g65970	bZIP transcription factor family protein
LOC_Os01g65986	Protein of unknown function (DUF803)
LOC_Os01g65992	Protein of unknown function (DUF679)
LOC_Os01g66000	oxidoreductases, acting on NADH or NADPH, quinone or similar compound as acceptor
LOC_Os01g66010	amino acid permease 2
LOC_Os01g66020	Protein kinase superfamily protein
LOC_Os01g66030	K-box region and MADS-box transcription factor family protein
LOC_Os01g66040	Leucine-rich repeat protein kinase family protein
LOC_Os01g66050	wound-responsive family protein
LOC_Os01g66060
LOC_Os01g66070	RING/FYVE/PHD-type zinc finger family protein
LOC_Os01g66100	2-oxoglutarate (2OG) and Fe(II)-dependent oxygenase superfamily protein
LOC_Os01g66110	S-adenosyl-L-methionine-dependent methyltransferases superfamily protein
LOC_Os01g66120	NAC (No Apical Meristem) domain transcriptional regulator superfamily protein
LOC_Os01g66130	RING/U-box superfamily protein with ARM repeat domain
LOC_Os01g66140	nucleic acid binding;zinc ion binding;DNA binding
LOC_Os01g66150
LOC_Os01g66160	Pentatricopeptide repeat (PPR) superfamily protein
LOC_Os01g66170	SNARE associated Golgi protein family
LOC_Os01g66180	cytochrome c-2
LOC_Os01g66190
LOC_Os01g66200
LOC_Os01g66230
LOC_Os01g66240	alpha/beta-Hydrolases superfamily protein
LOC_Os01g66250	S-locus lectin protein kinase family protein
LOC_Os01g66260
LOC_Os01g66270	Integrase-type DNA-binding superfamily protein
LOC_Os01g66280	Protein of unknown function (DUF179)
LOC_Os01g66290	K-box region and MADS-box transcription factor family protein
LOC_Os01g66300	RNA-binding KH domain-containing protein
LOC_Os01g66310
LOC_Os01g66320	glycine-rich protein
LOC_Os01g66330	ATP-dependent Clp protease
LOC_Os01g66340	TRICHOME BIREFRINGENCE-LIKE 11
LOC_Os01g66350	Protein of unknown function, DUF647
LOC_Os01g66360	Nucleotide-diphospho-sugar transferases superfamily protein
LOC_Os01g66379	Class I peptide chain release factor
LOC_Os01g66400
LOC_Os01g66410
LOC_Os01g66420	alfin-like 3
LOC_Os01g66440
LOC_Os01g66480
LOC_Os01g66490	NAC domain containing protein 35
LOC_Os01g66500	purine biosynthesis 4
LOC_Os01g66510	Seven transmembrane MLO family protein
LOC_Os01g66520	protein serine/threonine kinases;ATP binding;catalytics
LOC_Os01g66530
LOC_Os01g66544
LOC_Os01g66560	SRP72 RNA-binding domain
LOC_Os01g66570	C2H2-type zinc finger family protein
LOC_Os01g66580	RNA polymerase III RPC4
LOC_Os01g66590	Lateral organ boundaries (LOB) domain family protein
LOC_Os01g66600	Rhodanese/Cell cycle control phosphatase superfamily protein
LOC_Os01g66610	S-locus lectin protein kinase family protein
LOC_Os01g66620	UDP-glucosyltransferase 73B2
LOC_Os01g66630	S-locus lectin protein kinase family protein
LOC_Os01g66640	S-locus lectin protein kinase family protein
LOC_Os01g66650
LOC_Os01g66660
LOC_Os01g66670
LOC_Os01g66680	S-locus lectin protein kinase family protein
LOC_Os01g66690	Tetratricopeptide repeat (TPR)-like superfamily protein
LOC_Os01g66700	beta-hexosaminidase 3
LOC_Os01g66710	Pectin lyase-like superfamily protein
LOC_Os01g66720	Zinc-binding dehydrogenase family protein
LOC_Os01g66730	PNAS-3 related
LOC_Os01g66740	BAK1-interacting receptor-like kinase 1
LOC_Os01g66760	BAK1-interacting receptor-like kinase 1
LOC_Os01g66800
LOC_Os01g66810	Leucine-rich repeat protein kinase family protein
LOC_Os01g66820	BAK1-interacting receptor-like kinase 1
LOC_Os01g66830	Pectinacetylesterase family protein
LOC_Os01g66840	Pectinacetylesterase family protein
LOC_Os01g66850	Pectinacetylesterase family protein
LOC_Os01g66860	Integrin-linked protein kinase family
LOC_Os01g66890	BTB and TAZ domain protein 4
LOC_Os01g66900	Cytochrome b561/ferric reductase transmembrane with DOMON related domain
LOC_Os01g66910
LOC_Os01g66920	Calcineurin-like metallo-phosphoesterase superfamily protein
LOC_Os01g66940	pfkB-like carbohydrate kinase family protein
LOC_Os01g66950
LOC_Os01g66960	selenoprotein family protein
LOC_Os01g66970	RING/FYVE/PHD zinc finger superfamily protein
LOC_Os01g66980
LOC_Os01g66990
LOC_Os01g67000	plastid transcriptionally active 4
LOC_Os01g67010	Cytochrome b561/ferric reductase transmembrane with DOMON related domain
LOC_Os01g67030	Cytochrome b561/ferric reductase transmembrane with DOMON related domain
LOC_Os01g67040	RHOMBOID-like protein 13
LOC_Os01g67054	calreticulin 3
LOC_Os01g67070
LOC_Os01g67080
LOC_Os01g67090	IQ-domain 13
LOC_Os01g67100	chromatin assembly factor-1 (FASCIATA1) (FAS1)
LOC_Os01g67110
LOC_Os01g67120	Rhodanese/Cell cycle control phosphatase superfamily protein
LOC_Os01g67134	ribosomal protein L5
LOC_Os01g67150
LOC_Os01g67160	cyclin-dependent kinase B1;2
LOC_Os01g67170
LOC_Os01g67180	ribonuclease 2
LOC_Os01g67190	ribonuclease 2
LOC_Os01g67200	Ribosomal protein L13 family protein
LOC_Os01g67210	Tetratricopeptide repeat (TPR)-like superfamily protein
LOC_Os01g67220	beta glucosidase 42
LOC_Os01g67240	formin homology 1
LOC_Os01g67250	sister chromatid cohesion 1 protein 4
LOC_Os01g67260
LOC_Os01g67270
LOC_Os01g67280
LOC_Os01g67290	ARM repeat superfamily protein
LOC_Os01g67300
LOC_Os01g67310	PATATIN-like protein 4
LOC_Os01g67314
LOC_Os01g67320
LOC_Os01g67330	UDP-galactose transporter 6
LOC_Os01g67340	Protein kinase superfamily protein
LOC_Os01g67350	Cysteine proteinases superfamily protein
LOC_Os01g67360	S-adenosyl-L-methionine-dependent methyltransferases superfamily protein
LOC_Os01g67370	Pentatricopeptide repeat (PPR) superfamily protein
LOC_Os01g67380
LOC_Os01g67390	proline-rich protein 4
LOC_Os01g67400
LOC_Os01g67410	Integrase-type DNA-binding superfamily protein
LOC_Os01g67420	lipase class 3 family protein
LOC_Os01g67430	alpha/beta-Hydrolases superfamily protein
LOC_Os01g67450	alpha/beta-Hydrolases superfamily protein
LOC_Os01g67480	basic helix-loop-helix (bHLH) DNA-binding superfamily protein
LOC_Os01g67490	Cysteine proteinases superfamily protein
LOC_Os01g67500	ARM repeat superfamily protein
LOC_Os01g67510	recA DNA recombination family protein
LOC_Os01g67520	galactose-1-phosphate guanylyltransferase (GDP)s;GDP-D-glucose phosphorylases;quercetin 4\'-O-glucosyltransferases
LOC_Os01g67530	AMP-dependent synthetase and ligase family protein
LOC_Os01g67540	AMP-dependent synthetase and ligase family protein
LOC_Os01g67550	FAD/NAD(P)-binding oxidoreductase family protein
LOC_Os01g67560	Acid phosphatase/vanadium-dependent haloperoxidase-related protein
LOC_Os01g67570	Nucleic acid-binding, OB-fold-like protein
LOC_Os01g67580	multidrug resistance-associated protein 3
LOC_Os01g67590	Zincin-like metalloproteases family protein
LOC_Os01g67600	alpha/beta-Hydrolases superfamily protein
LOC_Os01g67610
LOC_Os01g67620
LOC_Os01g67630	peptide transporter 1
LOC_Os01g67640	nitrate transporter 1.5
LOC_Os01g67650	RGA-like 1
LOC_Os01g67660
LOC_Os01g67670	RGA-like 1
LOC_Os01g67680
LOC_Os01g67700
LOC_Os01g67710
LOC_Os01g67720	Protein kinase superfamily protein
LOC_Os01g67730
LOC_Os01g67740	structural maintenance of chromosomes 2
LOC_Os01g67750
LOC_Os01g67760
LOC_Os01g67770	response regulator 11
LOC_Os01g67790	F-box associated ubiquitination effector family protein
LOC_Os01g67820	exocyst subunit exo70 family protein F1
LOC_Os01g67830	AP2/B3-like transcriptional factor family protein
LOC_Os01g67835
LOC_Os01g67850	RING/U-box superfamily protein
LOC_Os01g67860	Aldolase superfamily protein
LOC_Os01g67870	Nucleotide-diphospho-sugar transferases superfamily protein
LOC_Os01g67880	Membrane trafficking VPS53 family protein
LOC_Os01g67890	MADS-box transcription factor family protein
LOC_Os01g67900
LOC_Os01g67910
LOC_Os01g67920	tetratricopeptide repeat (TPR)-containing protein
LOC_Os01g67930
LOC_Os01g67950	Ubiquitin-like superfamily protein
LOC_Os01g67960	GPI transamidase component PIG-S-related
LOC_Os01g67970	relative of early flowering 6
LOC_Os01g67980	Cysteine proteinases superfamily protein
LOC_Os01g68000	terminal EAR1-like 1
LOC_Os01g68010	Ypt/Rab-GAP domain of gyp1p superfamily protein
LOC_Os01g68020	BTB and TAZ domain protein 2
LOC_Os01g68030
LOC_Os01g68040	magnesium transporter 4
LOC_Os01g68050	proline transporter 2
LOC_Os01g68060	RING domain ligase2
LOC_Os01g68070	pentatricopeptide (PPR) repeat-containing protein
LOC_Os01g68080
LOC_Os01g68090
LOC_Os01g68104	histone deacetylase 2C
LOC_Os01g68130
LOC_Os01g68140	Plant protein of unknown function (DUF868)

## Sheet: SL_3_218
ID	Description
LOC_Os03g56440
LOC_Os03g56450
LOC_Os03g56460	Sugar isomerase (SIS) family protein
LOC_Os03g56470	roline-rich extensin-like receptor kinase 4
LOC_Os03g56480
LOC_Os03g56490
LOC_Os03g56500	Galactose oxidase/kelch repeat superfamily protein
LOC_Os03g56510
LOC_Os03g56520
LOC_Os03g56540	Chaperone DnaJ-domain superfamily protein
LOC_Os03g56580	NAC domain containing protein 42
LOC_Os03g56590
LOC_Os03g56600	phosphoenolpyruvate (pep)/phosphate translocator 2
LOC_Os03g56610	Protein of unknown function (DUF1068)
LOC_Os03g56620
LOC_Os03g56660	Calmodulin-binding protein
LOC_Os03g56670	photosystem I subunit F
LOC_Os03g56682
LOC_Os03g56690	Cysteine proteinases superfamily protein
LOC_Os03g56700
LOC_Os03g56710
LOC_Os03g56714
LOC_Os03g56720
LOC_Os03g56724
LOC_Os03g56730
LOC_Os03g56750
LOC_Os03g56760
LOC_Os03g56770
LOC_Os03g56780	F-box family protein
LOC_Os03g56781
LOC_Os03g56782
LOC_Os03g56784
LOC_Os03g56790	actin depolymerizing factor 6
LOC_Os03g56800	Aldolase-type TIM barrel family protein
LOC_Os03g56810	tubulin beta 8
LOC_Os03g56820	fatty acid hydroxylase 1
LOC_Os03g56830	methyltransferases
LOC_Os03g56840	GTP-binding protein-related
LOC_Os03g56850	Tetratricopeptide repeat (TPR)-like superfamily protein
LOC_Os03g56860
LOC_Os03g56869	NagB/RpiA/CoA transferase-like superfamily protein
LOC_Os03g56890
LOC_Os03g56900	Reticulon family protein
LOC_Os03g56904
LOC_Os03g56920
LOC_Os03g56930	hydroxyproline-rich glycoprotein family protein
LOC_Os03g56940
LOC_Os03g56942
LOC_Os03g56944	hydroxyproline-rich glycoprotein family protein
LOC_Os03g56950	phytochrome interacting factor 3-like 5
LOC_Os03g56960	Tetratricopeptide repeat (TPR)-like superfamily protein
LOC_Os03g56970	actin-related protein 7
LOC_Os03g56974
LOC_Os03g57000
LOC_Os03g57010
LOC_Os03g57020
LOC_Os03g57030
LOC_Os03g57040	Clathrin adaptor complex small chain family protein
LOC_Os03g57050
LOC_Os03g57060
LOC_Os03g57070	FAD/NAD(P)-binding oxidoreductase family protein
LOC_Os03g57080	patatin-like protein 6
LOC_Os03g57090	Arv1-like protein
LOC_Os03g57100	Endoplasmic reticulum vesicle transporter protein
LOC_Os03g57110	myosin heavy chain-related
LOC_Os03g57120	root FNR 1
LOC_Os03g57130	Cell differentiation, Rcd1-like protein
LOC_Os03g57140	Glycolipid transfer protein (GLTP) family protein
LOC_Os03g57145
LOC_Os03g57149	Mitochondrial transcription termination factor family protein
LOC_Os03g57160	IAP-like protein 1
LOC_Os03g57170	LEM3 (ligand-effect modulator 3) family protein / CDC50 family protein
LOC_Os03g57180
LOC_Os03g57190	TEOSINTE BRANCHED 1, cycloidea and PCF transcription factor 2
LOC_Os03g57200	glutathione S-transferase TAU 19
LOC_Os03g57210	peroxin 13
LOC_Os03g57220	Aldolase-type TIM barrel family protein
LOC_Os03g57230
LOC_Os03g57240	C2H2 and C2HC zinc fingers superfamily protein
LOC_Os03g57260	zinc knuckle (CCHC-type) family protein
LOC_Os03g57270	Ubiquitin carboxyl-terminal hydrolase family protein
LOC_Os03g57280	N2,N2-dimethylguanosine tRNA methyltransferase
LOC_Os03g57290	cullin4
LOC_Os03g57300	Tetratricopeptide repeat (TPR)-like superfamily protein
LOC_Os03g57310	syntaxin of plants 121
LOC_Os03g57320
LOC_Os03g57330	IQ-domain 5
LOC_Os03g57340	DNAJ homologue 2
LOC_Os03g57349
LOC_Os03g57360	Cysteine proteinases superfamily protein
LOC_Os03g57390
LOC_Os03g57400	Cysteine proteinases superfamily protein
LOC_Os03g57410	RING/U-box superfamily protein
LOC_Os03g57420	MD-2-related lipid recognition domain-containing protein / ML domain-containing protein
LOC_Os03g57425
LOC_Os03g57430
LOC_Os03g57450	calcium dependent protein kinase 1
LOC_Os03g57460	FASCICLIN-like arabinogalactan protein 16 precursor
LOC_Os03g57490	FASCICLIN-like arabinogalactan protein 16 precursor
LOC_Os03g57500	RING-H2 group F2A
LOC_Os03g57510	calcium dependent protein kinase 1
LOC_Os03g57520	VQ motif-containing protein
LOC_Os03g57530	Protein of unknown function, DUF593
LOC_Os03g57540	Argonaute family protein
LOC_Os03g57545
LOC_Os03g57560	Stabilizer of iron transporter SufD / Polynucleotidyl transferase
LOC_Os03g57569
LOC_Os03g57580
LOC_Os03g57600
LOC_Os03g57620
LOC_Os03g57630
LOC_Os03g57640	alpha/beta-Hydrolases superfamily protein
LOC_Os03g57660	Peptidase M28 family protein
LOC_Os03g57670	LOB domain-containing protein 24
LOC_Os03g57680	aldehyde oxidase 2
LOC_Os03g57690	aldehyde oxidase 2
LOC_Os03g57720	aldehyde oxidase 1
LOC_Os03g57730	Cupredoxin superfamily protein
LOC_Os03g57740	uclacyanin 1
LOC_Os03g57750
LOC_Os03g57760	Synaptobrevin family protein
LOC_Os03g57770
LOC_Os03g57780	Leucine-rich repeat protein kinase family protein
LOC_Os03g57790	ubiquiting-conjugating enzyme 2
LOC_Os03g57830
LOC_Os03g57840	Peptidase M50 family protein
LOC_Os03g57854	BTB-POZ and MATH domain 4
LOC_Os03g57870	ATPase family associated with various cellular activities (AAA)
LOC_Os03g57880	O-Glycosyl hydrolases family 17 protein
LOC_Os03g57890	A20/AN1-like zinc finger family protein
LOC_Os03g57900	A20/AN1-like zinc finger family protein
LOC_Os03g57910	Nucleotide-diphospho-sugar transferases superfamily protein
LOC_Os03g57920	A20/AN1-like zinc finger family protein
LOC_Os03g57930
LOC_Os03g57940	Protein kinase family protein
LOC_Os03g57950	CVP2 like 1
LOC_Os03g57960	cupin family protein
LOC_Os03g57970	Bifunctional inhibitor/lipid-transfer protein/seed storage 2S albumin superfamily protein
LOC_Os03g57980	Bifunctional inhibitor/lipid-transfer protein/seed storage 2S albumin superfamily protein
LOC_Os03g57990	Bifunctional inhibitor/lipid-transfer protein/seed storage 2S albumin superfamily protein
LOC_Os03g58000
LOC_Os03g58010	Acyl-CoA N-acyltransferases (NAT) superfamily protein
LOC_Os03g58020	Acyl-CoA N-acyltransferases (NAT) superfamily protein
LOC_Os03g58030	Acyl-CoA N-acyltransferases (NAT) superfamily protein
LOC_Os03g58040	glutamate dehydrogenase 1
LOC_Os03g58050	Ribosomal protein S13/S18 family
LOC_Os03g58060	exoribonuclease 4
LOC_Os03g58070	FRIGIDA-like protein
LOC_Os03g58080	Major facilitator superfamily protein
LOC_Os03g58090
LOC_Os03g58100	Pentatricopeptide repeat (PPR) superfamily protein
LOC_Os03g58110	Leucine-rich repeat (LRR) family protein
LOC_Os03g58120	Pentatricopeptide repeat (PPR) superfamily protein
LOC_Os03g58130	Protein of unknown function (DUF1000)
LOC_Os03g58140	Bax inhibitor-1 family protein
LOC_Os03g58150	Bax inhibitor-1 family protein
LOC_Os03g58160	heat shock transcription factor A2
LOC_Os03g58170	Aluminium induced protein with YGL and LRDR motifs
LOC_Os03g58180
LOC_Os03g58190	Plant Tudor-like RNA-binding protein
LOC_Os03g58204	Ribosomal protein L4/L1 family
LOC_Os03g58230	Protein of unknown function (DUF506)
LOC_Os03g58240	Guanylate-binding family protein
LOC_Os03g58250	bZIP transcription factor family protein
LOC_Os03g58260	Aldolase-type TIM barrel family protein
LOC_Os03g58280	Ankyrin repeat family protein
LOC_Os03g58290	Aldolase-type TIM barrel family protein
LOC_Os03g58300	Aldolase-type TIM barrel family protein
LOC_Os03g58320	Aldolase-type TIM barrel family protein
LOC_Os03g58330	basic helix-loop-helix (bHLH) DNA-binding superfamily protein
LOC_Os03g58340	Protein of unknown function (DUF2361)
LOC_Os03g58350	AUX/IAA transcriptional regulator family protein
LOC_Os03g58364
LOC_Os03g58372
LOC_Os03g58380	aldehyde oxidase 2
LOC_Os03g58390	DREB2A-interacting protein 2
LOC_Os03g58400	methyltransferase 1
LOC_Os03g58410	prenylated RAB acceptor 1.E
LOC_Os03g58420	WRKY DNA-binding protein 21
LOC_Os03g58430	Ribosomal protein S19 family protein
LOC_Os03g58450
LOC_Os03g58480	TPX2 (targeting protein for Xklp2) protein family
LOC_Os03g58490	Protein of unknown function, DUF593
LOC_Os03g58500
LOC_Os03g58510
LOC_Os03g58520	RTE1-homolog
LOC_Os03g58530	PHD finger family protein / bromo-adjacent homology (BAH) domain-containing protein
LOC_Os03g58540	GTP1/OBG family protein
LOC_Os03g58560
LOC_Os03g58570	phosphate transporter traffic facilitator1
LOC_Os03g58580	Major facilitator superfamily protein
LOC_Os03g58590
LOC_Os03g58600	Argonaute family protein
LOC_Os03g58610
LOC_Os03g58620
LOC_Os03g58630	thioredoxin 2
LOC_Os03g58640	Forkhead-associated (FHA) domain-containing protein
LOC_Os03g58650
LOC_Os03g58670	Bifunctional inhibitor/lipid-transfer protein/seed storage 2S albumin superfamily protein
LOC_Os03g58690
LOC_Os03g58700	VPS35 homolog B
LOC_Os03g58710	Nucleotidylyl transferase superfamily protein
LOC_Os03g58720	RNA-binding (RRM/RBD/RNP motifs) family protein
LOC_Os03g58740	Protein of unknown function (DUF569)
LOC_Os03g58750	Protein kinase superfamily protein
LOC_Os03g58764	F-box family protein with a domain of unknown function (DUF295)
LOC_Os03g58780
LOC_Os03g58790	P-loop containing nucleoside triphosphate hydrolases superfamily protein
LOC_Os03g58800	AAA-ATPase 1
LOC_Os03g58820	DDT domain superfamily
LOC_Os03g58830	BIG PETAL P
LOC_Os03g58840	vesicle-associated membrane protein 726
LOC_Os03g58850
LOC_Os03g58870	CLAVATA3/ESR-RELATED 26
LOC_Os03g58880	Oxoglutarate/iron-dependent oxygenase
LOC_Os03g58890	Oxoglutarate/iron-dependent oxygenase
LOC_Os03g58900	Galactosyltransferase family protein
LOC_Os03g58910	Histidine kinase-, DNA gyrase B-, and HSP90-like ATPase family protein
LOC_Os03g58920	Galactosyltransferase family protein
LOC_Os03g58930
LOC_Os03g58940	Bifunctional inhibitor/lipid-transfer protein/seed storage 2S albumin superfamily protein
LOC_Os03g58960	DHHC-type zinc finger family protein
LOC_Os03g58970	exocyst complex component 84B
LOC_Os03g58980	germin-like protein 4
LOC_Os03g58990	germin-like protein 4
LOC_Os03g59010	germin-like protein 4
LOC_Os03g59020	TCP-1/cpn60 chaperonin family protein
LOC_Os03g59030	UDP-Glycosyltransferase superfamily protein
LOC_Os03g59040	squalene synthase 1
LOC_Os03g59060	protein phosphatase 2A-4
LOC_Os03g59070	Phosphatidic acid phosphatase (PAP2) family protein
LOC_Os03g59080	acyl-activating enzyme 18
LOC_Os03g59100	ACD1-like
LOC_Os03g59110	ACD1-like
LOC_Os03g59120	ACD1-like
LOC_Os03g59146	ACD1-like
LOC_Os03g59152	ACD1-like
LOC_Os03g59160	elongation factor P (EF-P) family protein
LOC_Os03g59170	APR-like 7
LOC_Os03g59180
LOC_Os03g59200	Plant protein of unknown function (DUF868)
LOC_Os03g59210
LOC_Os03g59220	Cytochrome bd ubiquinol oxidase, 14kDa subunit
LOC_Os03g59225
LOC_Os03g59240	Protein of Unknown Function (DUF239)
LOC_Os03g59250	Protein of unknown function (DUF1639)
LOC_Os03g59264	Pentatricopeptide repeat (PPR-like) superfamily protein
LOC_Os03g59280	Cupredoxin superfamily protein
LOC_Os03g59290	sterol methyltransferase 1
LOC_Os03g59300	Protein of unknown function, DUF642
LOC_Os03g59310	Ribosomal protein S5 family protein
LOC_Os03g59320	Chaperonin-like RbcX protein
LOC_Os03g59330	Pectin lyase-like superfamily protein
LOC_Os03g59340	Cellulose synthase family protein
LOC_Os03g59350	UDP-glycosyltransferase 73B4
LOC_Os03g59360	Remorin family protein
LOC_Os03g59370	ubiquitin 9
LOC_Os03g59380	lipid transfer protein 3
LOC_Os03g59390	calcium-dependent protein kinase 19
LOC_Os03g59400
LOC_Os03g59430	seed imbibition 2
LOC_Os03g59440	Disease resistance-responsive (dirigent-like protein) family protein
LOC_Os03g59450	Major facilitator superfamily protein
LOC_Os03g59460	basic region/leucine zipper transcription factor 16
LOC_Os03g59470	Protein phosphatase 2C family protein
LOC_Os03g59480
LOC_Os03g59530	kinase associated protein phosphatase
LOC_Os03g59540	RING/U-box superfamily protein
LOC_Os03g59550	RNA-binding (RRM/RBD/RNP motifs) family protein
LOC_Os03g59560
LOC_Os03g59570	isopentenyltransferase 5
LOC_Os03g59580	nudix hydrolase homolog 16
LOC_Os03g59590	MIRO-related GTP-ase 1
LOC_Os03g59600	MIRO-related GTP-ase 1
LOC_Os03g59610	NAD(P)-binding Rossmann-fold superfamily protein
LOC_Os03g59620	Patatin-like phospholipase family protein
LOC_Os03g59640	ALBINA 1
LOC_Os03g59650
LOC_Os03g59660	associated protein 19
LOC_Os03g59670	basic helix-loop-helix (bHLH) DNA-binding superfamily protein
LOC_Os03g59680	HIT zinc finger ;PAPA-1-like conserved region
LOC_Os03g59690	Protein of unknown function, DUF617
LOC_Os03g59700	Cyclophilin-like peptidyl-prolyl cis-trans isomerase family protein
LOC_Os03g59710	RNA-binding (RRM/RBD/RNP motifs) family protein
LOC_Os03g59720	Ribosomal protein L36
LOC_Os03g59730	NAC domain containing protein 25
LOC_Os03g59740	ADP-ribosylation factor A1B
LOC_Os03g59754
LOC_Os03g59760	RING/U-box superfamily protein
LOC_Os03g59770	Calcium-binding EF-hand family protein
LOC_Os03g59774
LOC_Os03g59790	Calcium-binding EF-hand family protein
LOC_Os03g59830
LOC_Os03g59840	prohibitin 1
LOC_Os03g59850
LOC_Os03g59860	Chaperone DnaJ-domain superfamily protein
LOC_Os03g59870	Calcium-binding EF-hand family protein
LOC_Os03g59874
LOC_Os03g59880	Cysteine proteinases superfamily protein
LOC_Os03g59940
LOC_Os03g59950	S-locus lectin protein kinase family protein
LOC_Os03g59970
LOC_Os03g59990
LOC_Os03g60000	prohibitin 2
LOC_Os03g60080	NAC domain containing protein 102
LOC_Os03g60090	methylenetetrahydrofolate reductase 2
LOC_Os03g60100	Ribosomal protein L17 family protein
LOC_Os03g60110	RNA-binding KH domain-containing protein
LOC_Os03g60120	cytokinin response factor 4
LOC_Os03g60130	transcript elongation factor IIS
LOC_Os03g60140	RING/U-box superfamily protein
LOC_Os03g60150	Protein kinase superfamily protein
LOC_Os03g60170
LOC_Os03g60180	P-loop containing nucleoside triphosphate hydrolases superfamily protein
LOC_Os03g60190	2-oxoglutarate-dependent dioxygenase family protein
LOC_Os03g60200	Tetratricopeptide repeat (TPR)-like superfamily protein
LOC_Os03g60210	Protein of unknown function (DUF567)
LOC_Os03g60220	Protein of unknown function (DUF567)
LOC_Os03g60240	SCAR homolog 2
LOC_Os03g60250	Uncharacterised protein family (UPF0497)
LOC_Os03g60260	aromatic and neutral transporter 1
LOC_Os03g60279	NAD(P)-binding Rossmann-fold superfamily protein
LOC_Os03g60300	TRICHOME BIREFRINGENCE-LIKE 34
LOC_Os03g60310
LOC_Os03g60340	TRICHOME BIREFRINGENCE-LIKE 33
LOC_Os03g60350	TRICHOME BIREFRINGENCE-LIKE 33
LOC_Os03g60360
LOC_Os03g60370	histidine acid phosphatase family protein
LOC_Os03g60380	NAD(P)-binding Rossmann-fold superfamily protein
LOC_Os03g60390	alfin-like 1
LOC_Os03g60400	Ribosomal protein S12/S23 family protein
LOC_Os03g60410
LOC_Os03g60419
LOC_Os03g60430	related to AP2.7
LOC_Os03g60440
LOC_Os03g60449
LOC_Os03g60460	peptidase M1 family protein
LOC_Os03g60470
LOC_Os03g60480	Chloroplast-targeted copper chaperone protein
LOC_Os03g60500	Eukaryotic aspartyl protease family protein
LOC_Os03g60509
LOC_Os03g60520
LOC_Os03g60530	RAB GTPase homolog 8A
LOC_Os03g60540	C2H2-type zinc finger family protein
LOC_Os03g60550	NAD(P)-binding Rossmann-fold superfamily protein
LOC_Os03g60560	C2H2-type zinc finger family protein
LOC_Os03g60570	C2H2-type zinc finger family protein
LOC_Os03g60580	actin depolymerizing factor 4
LOC_Os03g60600	zinc knuckle (CCHC-type) family protein
LOC_Os03g60610	SEC14 cytosolic factor family protein / phosphoglyceride transfer family protein
LOC_Os03g60620	heat shock cognate protein 70-1
LOC_Os03g60630	OBF-binding protein 3
LOC_Os03g60639
LOC_Os03g60650	poltergeist like 4
LOC_Os03g60660
LOC_Os03g60690	Tetratricopeptide repeat (TPR)-like superfamily protein
LOC_Os03g60700	Nucleotide-diphospho-sugar transferases superfamily protein
LOC_Os03g60710	protein kinase 1B
LOC_Os03g60720	expansin A4
LOC_Os03g60740	NAD(P)-binding Rossmann-fold superfamily protein
LOC_Os03g60750	FtsJ-like methyltransferase family protein
LOC_Os03g60760
LOC_Os03g60780	Fes1A
LOC_Os03g60790	Chaperone DnaJ-domain superfamily protein
LOC_Os03g60810	Concanavalin A-like lectin protein kinase family protein
LOC_Os03g60820	Major facilitator superfamily protein
LOC_Os03g60840
LOC_Os03g60850	Major facilitator superfamily protein
LOC_Os03g60870	RAB GTPase homolog A2B
LOC_Os03g60880	Xanthine/uracil permease family protein
LOC_Os03g60890	Calmodulin-binding protein
LOC_Os03g60900	AtGCP3 interacting protein 1
LOC_Os03g60910	plastid transcriptionally active 2
LOC_Os03g60920	S-adenosyl-L-methionine-dependent methyltransferases superfamily protein
LOC_Os03g60930	RNA-binding (RRM/RBD/RNP motifs) family protein
LOC_Os03g60939	Nucleotide-diphospho-sugar transferases superfamily protein
LOC_Os03g60950
LOC_Os03g60960	UDP-Glycosyltransferase superfamily protein
LOC_Os03g60976	L-Aspartase-like family protein
LOC_Os03g60992	L-Aspartase-like family protein

## Sheet: SL_5_160
ID	Description
LOC_Os05g33830	RING/U-box superfamily protein
LOC_Os05g33840	Deoxyxylulose-5-phosphate synthase
LOC_Os05g33850	Ubiquitin-associated/translation elongation factor EF1B protein
LOC_Os05g33860
LOC_Os05g33870	RAN GTPase activating protein 2
LOC_Os05g33880	cystatin B
LOC_Os05g33890	microtubule-associated protein 65-2
LOC_Os05g33900	nodulin MtN21 /EamA-like transporter family protein
LOC_Os05g33910	MATE efflux family protein
LOC_Os05g33920	Pentatricopeptide repeat (PPR) superfamily protein
LOC_Os05g33930
LOC_Os05g33940	carboxyesterase 17
LOC_Os05g33960	Major facilitator superfamily protein
LOC_Os05g33970
LOC_Os05g34000	Major facilitator superfamily protein
LOC_Os05g34010	Major facilitator superfamily protein
LOC_Os05g34020
LOC_Os05g34030	Major facilitator superfamily protein
LOC_Os05g34040	FAD/NAD(P)-binding oxidoreductase family protein
LOC_Os05g34050	Basic-leucine zipper (bZIP) transcription factor family protein
LOC_Os05g34060
LOC_Os05g34070	Single-stranded nucleic acid binding R3H protein
LOC_Os05g34100
LOC_Os05g34110	Homeodomain-like superfamily protein
LOC_Os05g34120
LOC_Os05g34130
LOC_Os05g34150	glutathione S-transferase tau 7
LOC_Os05g34160	Mitochondrial transcription termination factor family protein
LOC_Os05g34170	beta-6 tubulin
LOC_Os05g34180	isopentenyl pyrophosphate:dimethylallyl pyrophosphate isomerase 2
LOC_Os05g34200	DNA/RNA polymerases superfamily protein
LOC_Os05g34210	Transcription elongation factor (TFIIS) family protein
LOC_Os05g34220	LRR and NB-ARC domains-containing disease resistance protein
LOC_Os05g34230	NB-ARC domain-containing disease resistance protein
LOC_Os05g34240	hAT dimerisation domain-containing protein
LOC_Os05g34270	BAK1-interacting receptor-like kinase 1
LOC_Os05g34280
LOC_Os05g34290	phytochelatin synthase 1 (PCS1)
LOC_Os05g34300
LOC_Os05g34310	NAC domain containing protein 25
LOC_Os05g34320	beta-hexosaminidase 3
LOC_Os05g34325	CYTOCHROME P450 51G1
LOC_Os05g34380	CYTOCHROME P450 51G1
LOC_Os05g34390	S-locus lectin protein kinase family protein
LOC_Os05g34400
LOC_Os05g34450	Lateral organ boundaries (LOB) domain family protein
LOC_Os05g34460	DegP protease 10
LOC_Os05g34470	Thioredoxin superfamily protein
LOC_Os05g34480
LOC_Os05g34490
LOC_Os05g34500
LOC_Os05g34510
LOC_Os05g34520
LOC_Os05g34530
LOC_Os05g34540	guanosine nucleotide diphosphate dissociation inhibitor 1
LOC_Os05g34550	Seven transmembrane MLO family protein
LOC_Os05g34560
LOC_Os05g34570	Pentatricopeptide repeat (PPR) superfamily protein
LOC_Os05g34580
LOC_Os05g34590
LOC_Os05g34600	NAC domain containing protein 35
LOC_Os05g34630	alpha/beta-Hydrolases superfamily protein
LOC_Os05g34640	alfin-like 6
LOC_Os05g34650	Protein of unknown function, DUF647
LOC_Os05g34655
LOC_Os05g34660
LOC_Os05g34670	RNA-binding KH domain-containing protein
LOC_Os05g34680
LOC_Os05g34690
LOC_Os05g34700	GDSL-like Lipase/Acylhydrolase superfamily protein
LOC_Os05g34710
LOC_Os05g34720	Protein of unknown function (DUF179)
LOC_Os05g34730	Integrase-type DNA-binding superfamily protein
LOC_Os05g34740
LOC_Os05g34760
LOC_Os05g34770	cytochrome c-2
LOC_Os05g34790	SWIB/MDM2 domain;Plus-3;GYF
LOC_Os05g34800
LOC_Os05g34810	Protein of unknown function, DUF538
LOC_Os05g34820	ARM-repeat/Tetratricopeptide repeat (TPR)-like protein
LOC_Os05g34830	NAC (No Apical Meristem) domain transcriptional regulator superfamily protein
LOC_Os05g34840	glutamate decarboxylase 2
LOC_Os05g34854	gibberellin 20 oxidase 2
LOC_Os05g34870
LOC_Os05g34880	zinc ion binding
LOC_Os05g34890
LOC_Os05g34900	wound-responsive family protein
LOC_Os05g34910	Protein kinase superfamily protein
LOC_Os05g34914
LOC_Os05g34920
LOC_Os05g34930
LOC_Os05g34940	K-box region and MADS-box transcription factor family protein
LOC_Os05g34950	Protein kinase superfamily protein
LOC_Os05g34970
LOC_Os05g34980	amino acid permease 2
LOC_Os05g34990
LOC_Os05g35000	ACC oxidase 1
LOC_Os05g35010	cytochrome P450, family 71, subfamily A, polypeptide 25
LOC_Os05g35030
LOC_Os05g35040
LOC_Os05g35050	copper transporter 1
LOC_Os05g35060	Protein of unknown function (DUF803)
LOC_Os05g35070	Protein of unknown function (DUF630 and DUF632)
LOC_Os05g35080
LOC_Os05g35110	F-box/RNI-like superfamily protein
LOC_Os05g35140	Nodulin MtN3 family protein
LOC_Os05g35150
LOC_Os05g35160	ENTH/ANTH/VHS superfamily protein
LOC_Os05g35170	NAC domain containing protein 103
LOC_Os05g35190	TRICHOME BIREFRINGENCE-LIKE 7
LOC_Os05g35200	plant glycogenin-like starch initiation protein 1
LOC_Os05g35210
LOC_Os05g35220
LOC_Os05g35230
LOC_Os05g35240
LOC_Os05g35250
LOC_Os05g35260	Octicosapeptide/Phox/Bem1p family protein
LOC_Os05g35266	Galactosyltransferase family protein
LOC_Os05g35274	RNA-binding (RRM/RBD/RNP motifs) family protein
LOC_Os05g35290	PHE ammonia lyase 1
LOC_Os05g35300	TTF-type zinc finger protein with HAT dimerisation domain
LOC_Os05g35310	ankyrin repeat family protein
LOC_Os05g35320	ATP synthase subunit beta
LOC_Os05g35330	ribulose-bisphosphate carboxylases
LOC_Os05g35340
LOC_Os05g35350
LOC_Os05g35360	beta-galactosidase 16
LOC_Os05g35370	beta-galactosidase 16
LOC_Os05g35380	Adenine nucleotide alpha hydrolases-like superfamily protein
LOC_Os05g35400	Heat shock protein 70 (Hsp 70) family protein
LOC_Os05g35410	potassium transport 2/3
LOC_Os05g35420
LOC_Os05g35430	UDP-glucosyl transferase 73B3
LOC_Os05g35440	serine hydroxymethyltransferase 7
LOC_Os05g35444
LOC_Os05g35450
LOC_Os05g35460	SEC14 cytosolic factor family protein / phosphoglyceride transfer family protein
LOC_Os05g35470	alpha/beta-Hydrolases superfamily protein
LOC_Os05g35480	C2 calcium/lipid-binding plant phosphoribosyltransferase family protein
LOC_Os05g35490
LOC_Os05g35500	myb domain protein 4
LOC_Os05g35510
LOC_Os05g35520	P-loop containing nucleoside triphosphate hydrolases superfamily protein
LOC_Os05g35530	Protein of unknown function (DUF668)
LOC_Os05g35540	GTP-binding family protein
LOC_Os05g35550
LOC_Os05g35560
LOC_Os05g35570	Protein of unknown function (DUF803)
LOC_Os05g35580	GLN phosphoribosyl pyrophosphate amidotransferase 1
LOC_Os05g35594	Major facilitator superfamily protein
LOC_Os05g35610
LOC_Os05g35620
LOC_Os05g35630
LOC_Os05g35650	Major facilitator superfamily protein
LOC_Os05g35690	GAST1 protein homolog 3
LOC_Os05g35700
LOC_Os05g35710	Protein of unknown function (DUF1682)
LOC_Os05g35720
LOC_Os05g35730	alpha/beta-Hydrolases superfamily protein
LOC_Os05g35740	Proteinase inhibitor, propeptide
LOC_Os05g35760	SNF1-related protein kinase 2.10
LOC_Os05g35770	Protein kinase superfamily protein
LOC_Os05g35780
LOC_Os05g35800	Protein of unknown function (DUF1218)
LOC_Os05g35810	Protein of unknown function (DUF1218)
LOC_Os05g35820	Protein of unknown function (DUF1218)
LOC_Os05g35830	Protein of unknown function (DUF1218)
LOC_Os05g35840	Protein of unknown function (DUF1218)
LOC_Os05g35850	Ribonuclease H-like superfamily protein
LOC_Os05g35870
LOC_Os05g35900
LOC_Os05g35910	Protein of unknown function (DUF1218)
LOC_Os05g35920
LOC_Os05g35930	Protein of unknown function (DUF1218)
LOC_Os05g35940
LOC_Os05g35950	Protein of unknown function (DUF1218)
LOC_Os05g35960	Protein of unknown function (DUF1218)
LOC_Os05g35970
LOC_Os05g35980
LOC_Os05g36000	Thioesterase superfamily protein
LOC_Os05g36010	Subtilase family protein
LOC_Os05g36020
LOC_Os05g36050	Protein kinase superfamily protein
LOC_Os05g36070	signal peptide peptidase
LOC_Os05g36090	DHHC-type zinc finger family protein
LOC_Os05g36100	Integrase-type DNA-binding superfamily protein
LOC_Os05g36110	like COV 2
LOC_Os05g36120	polypyrimidine tract-binding protein 3
LOC_Os05g36140
LOC_Os05g36150	Integral membrane Yip1 family protein
LOC_Os05g36160	G-box binding factor 4
LOC_Os05g36184
LOC_Os05g36186
LOC_Os05g36190	tubby like protein 10
LOC_Os05g36210
LOC_Os05g36240
LOC_Os05g36250
LOC_Os05g36260	pyrophosphorylase 3
LOC_Os05g36270	Inositol monophosphatase family protein
LOC_Os05g36280	Histone superfamily protein
LOC_Os05g36290	actin 7
LOC_Os05g36300
LOC_Os05g36310	RING/U-box superfamily protein
LOC_Os05g36320
LOC_Os05g36330
LOC_Os05g36340
LOC_Os05g36350	mitochondrial editing factor 21
LOC_Os05g36360	plant U-box 29
LOC_Os05g36370
LOC_Os05g36380
LOC_Os05g36900	Dof-type zinc finger DNA-binding family protein
LOC_Os05g36910	NC domain-containing protein-related
LOC_Os05g36920	histone deacetylase 8
LOC_Os05g36930	histone deacetylase 8
LOC_Os05g36950
LOC_Os05g36960	NIMA (never in mitosis, gene A)-related 6
LOC_Os05g36970	ovate family protein 6
LOC_Os05g36980
LOC_Os05g36990	ovate family protein 13
LOC_Os05g36994
LOC_Os05g37000
LOC_Os05g37010
LOC_Os05g37020
LOC_Os05g37030
LOC_Os05g37040	Duplicated homeodomain-like superfamily protein
LOC_Os05g37050	Duplicated homeodomain-like superfamily protein
LOC_Os05g37060	Duplicated homeodomain-like superfamily protein
LOC_Os05g37080	NAC domain containing protein 90
LOC_Os05g37090
LOC_Os05g37110
LOC_Os05g37120	sec23/sec24 transport family protein
LOC_Os05g37130	Glycosyl hydrolase superfamily protein
LOC_Os05g37140	ferredoxin 3
LOC_Os05g37150	Syntaxin/t-SNARE family protein
LOC_Os05g37160	Tubulin/FtsZ family protein
LOC_Os05g37170	bZIP transcription factor family protein
LOC_Os05g37190	WIP domain protein 4
LOC_Os05g37200	Eukaryotic protein of unknown function (DUF914)
LOC_Os05g37210	Eukaryotic protein of unknown function (DUF914)
LOC_Os05g37225
LOC_Os05g37250	cytochrome P450, family 94, subfamily C, polypeptide 1
LOC_Os05g37260
LOC_Os05g37310
LOC_Os05g37330	60S acidic ribosomal protein family
LOC_Os05g37340
LOC_Os05g37350	demeter-like 1
LOC_Os05g37360
LOC_Os05g37390	G10 family protein
LOC_Os05g37400
LOC_Os05g37410	HhH-GPD base excision DNA repair family protein
LOC_Os05g37420
LOC_Os05g37434	arginine-tRNA protein transferase 2
LOC_Os05g37450	Carbohydrate-binding-like fold
LOC_Os05g37460
LOC_Os05g37470	Transmembrane amino acid transporter family protein
LOC_Os05g37480
LOC_Os05g37490
LOC_Os05g37500	RNA polymerase II transcription mediators
LOC_Os05g37510
LOC_Os05g37520	Tetratricopeptide repeat (TPR)-like superfamily protein
LOC_Os05g37530	Protein of unknown function (DUF579)
LOC_Os05g37550	UB-like protease 1B
LOC_Os05g37560
LOC_Os05g37600	glycerol-3-phosphate acyltransferase 6
LOC_Os05g37610
LOC_Os05g37630
LOC_Os05g37640	ethylene-responsive element binding factor 15
LOC_Os05g37650
LOC_Os05g37660	HXXXD-type acyl-transferase family protein
LOC_Os05g37690	RNI-like superfamily protein
LOC_Os05g37700	Glycosyl hydrolase family protein
LOC_Os05g37710
LOC_Os05g37720
LOC_Os05g37730	Duplicated homeodomain-like superfamily protein
LOC_Os05g37770
LOC_Os05g37780
LOC_Os05g37790
LOC_Os05g37800	Protein of unknown function (DUF740)
LOC_Os05g37810
LOC_Os05g37820	phosphate transporter 4;2
LOC_Os05g37830	maternal effect embryo arrest 59
LOC_Os05g37840
LOC_Os05g37860
LOC_Os05g37880	O-fucosyltransferase family protein
LOC_Os05g37884	Ribosomal protein L33 family protein
LOC_Os05g37890
LOC_Os05g37900	RING/FYVE/PHD zinc finger superfamily protein
LOC_Os05g37910	Arabidopsis Inositol phosphorylceramide synthase 1
LOC_Os05g37920
LOC_Os05g37930
LOC_Os05g37950	guanylyl cyclase 1
LOC_Os05g37970	Adenine nucleotide alpha hydrolases-like superfamily protein
LOC_Os05g37980	partner of SLD five 1
LOC_Os05g37990
LOC_Os05g38000	ROP (rho of plants) guanine nucleotide exchange factor 6
LOC_Os05g38010	Leucine-rich repeat protein kinase family protein
LOC_Os05g38020
LOC_Os05g38030
LOC_Os05g38040
LOC_Os05g38050
LOC_Os05g38080
LOC_Os05g38090
LOC_Os05g38120	POX (plant homeobox) family protein
LOC_Os05g38130
LOC_Os05g38140	basic helix-loop-helix (bHLH) DNA-binding superfamily protein
LOC_Os05g38150	delta 1-pyrroline-5-carboxylate synthase 2
LOC_Os05g38160	Cysteine/Histidine-rich C1 domain family protein
LOC_Os05g38170	uracil phosphoribosyltransferase
LOC_Os05g38180	Integral membrane Yip1 family protein
LOC_Os05g38190	Tetratricopeptide repeat (TPR)-like superfamily protein
LOC_Os05g38210	Mitochondrial glycoprotein family protein
LOC_Os05g38219
LOC_Os05g38230	NAD(P)-linked oxidoreductase superfamily protein
LOC_Os05g38250	Uncharacterised protein family (UPF0497)
LOC_Os05g38264
LOC_Os05g38270	Regulator of chromosome condensation (RCC1) family protein
LOC_Os05g38280
LOC_Os05g38290	highly ABA-induced PP2C gene 2
LOC_Os05g38300
LOC_Os05g38310	polyubiquitin 10
LOC_Os05g38320	Protein of unknown function (DUF668)
LOC_Os05g38330	Tetratricopeptide repeat (TPR)-like superfamily protein
LOC_Os05g38350	glycerol-3-phosphate acyltransferase 5
LOC_Os05g38360	DHHC-type zinc finger family protein
LOC_Os05g38370	FKBP-like peptidyl-prolyl cis-trans isomerase family protein
LOC_Os05g38380	ROTUNDIFOLIA like 8
LOC_Os05g38390	laccase 17
LOC_Os05g38400	FTSH protease 10
LOC_Os05g38410	laccase 17
LOC_Os05g38420	laccase 17
LOC_Os05g38440
LOC_Os05g38460	myb domain protein 3r-3
LOC_Os05g38470
LOC_Os05g38480	ATP binding microtubule motor family protein
LOC_Os05g38490	O-fucosyltransferase family protein
LOC_Os05g38500	Fasciclin-like arabinogalactan family protein
LOC_Os05g38510
LOC_Os05g38520	Ribosomal protein L36e family protein
LOC_Os05g38530	heat shock protein 70
LOC_Os05g38550	ubiquitin carrier protein 7
LOC_Os05g38560	Histone superfamily protein
LOC_Os05g38570	DHBP synthase RibB-like alpha/beta domain;GTP cyclohydrolase II
LOC_Os05g38580	Ribosomal protein L17 family protein
LOC_Os05g38590	Protein-tyrosine phosphatase-like, PTPLA
LOC_Os05g38600	C2H2-type zinc finger family protein
LOC_Os05g38610	SNARE-like superfamily protein
LOC_Os05g38620	C2H2-type zinc finger family protein
LOC_Os05g38630	Ras-related small GTP-binding family protein
LOC_Os05g38640	histone H2A 12
LOC_Os05g38650
LOC_Os05g38660
LOC_Os05g38670	Cation efflux family protein
LOC_Os05g38680	Plant protein 1589 of unknown function
LOC_Os05g38690
LOC_Os05g38700
LOC_Os05g38710	Lipin family protein
LOC_Os05g38720	Lung seven transmembrane receptor family protein
LOC_Os05g38730	SAC3/GANP/Nin1/mts3/eIF-3 p25 family
LOC_Os05g38740	Histone superfamily protein
LOC_Os05g38750
LOC_Os05g38760	Histone superfamily protein
LOC_Os05g38770	Protein kinase superfamily protein
LOC_Os05g38780	Cysteine proteinases superfamily protein
LOC_Os05g38790	IQ-domain 2
LOC_Os05g38800	Tudor/PWWP/MBT superfamily protein
LOC_Os05g38810	Tudor/PWWP/MBT superfamily protein
LOC_Os05g38820	nuclear factor Y, subunit B3
LOC_Os05g38830	ubiquitin-protein ligase 4
LOC_Os05g38840
LOC_Os05g38850	minichromosome maintenance 8
LOC_Os05g38860
LOC_Os05g38870
LOC_Os05g38880
LOC_Os05g38930
LOC_Os05g38940
LOC_Os05g38950	Ypt/Rab-GAP domain of gyp1p superfamily protein
LOC_Os05g38960	Protein of unknown function (DUF1218)
LOC_Os05g38980	ferric reductase-like transmembrane component family protein
LOC_Os05g38984
LOC_Os05g38990	CCT motif family protein
LOC_Os05g39000	Kinase interacting (KIP1-like) family protein
LOC_Os05g39050	Histone superfamily protein
LOC_Os05g39060
LOC_Os05g39070	Haloacid dehalogenase-like hydrolase (HAD) superfamily protein
LOC_Os05g39080	Protein kinase superfamily protein
LOC_Os05g39090	calcium-dependent protein kinase 13
LOC_Os05g39100
LOC_Os05g39110	SELT-like protein precursor
LOC_Os05g39120
LOC_Os05g39140
LOC_Os05g39150
LOC_Os05g39160
LOC_Os05g39170
LOC_Os05g39180
LOC_Os05g39190
LOC_Os05g39200
LOC_Os05g39210
LOC_Os05g39220	GDSL-like Lipase/Acylhydrolase superfamily protein
LOC_Os05g39230	UDP-glucose pyrophosphorylase 3
LOC_Os05g39240	ammonium transporter 2
LOC_Os05g39250	PEBP (phosphatidylethanolamine-binding protein) family protein
LOC_Os05g39260	RING/U-box superfamily protein
LOC_Os05g39300	F-box family protein
LOC_Os05g39310	Thiamine pyrophosphate dependent pyruvate decarboxylase family protein
LOC_Os05g39320	Thiamine pyrophosphate dependent pyruvate decarboxylase family protein
LOC_Os05g39350	Plant protein of unknown function (DUF828)
LOC_Os05g39370
LOC_Os05g39374
LOC_Os05g39380	RING/U-box superfamily protein
LOC_Os05g39390	Outer membrane OMP85 family protein
LOC_Os05g39400
LOC_Os05g39410	Leucine-rich repeat protein kinase family protein
LOC_Os05g39440
LOC_Os05g39450	Glutaredoxin family protein
LOC_Os05g39490
LOC_Os05g39500	Protein of unknown function (DUF640)
LOC_Os05g39520	S-adenosyl-L-methionine-dependent methyltransferases superfamily protein
LOC_Os05g39530	ribonuclease P family protein
LOC_Os05g39540	zinc transporter 5 precursor
LOC_Os05g39560	zinc transporter 5 precursor
LOC_Os05g39580	Polyketide cyclase/dehydrase and lipid transport superfamily protein
LOC_Os05g39590	Integrase-type DNA-binding superfamily protein
LOC_Os05g39600	cation/hydrogen exchanger 15
LOC_Os05g39610	exocyst subunit exo70 family protein B1
LOC_Os05g39640
LOC_Os05g39650	phytanoyl-CoA dioxygenase (PhyH) family protein
LOC_Os05g39660
LOC_Os05g39670	prenylated RAB acceptor 1.B4
LOC_Os05g39680	Protein of unknown function (DUF399 and DUF3411)
LOC_Os05g39690	NAD(P)-linked oxidoreductase superfamily protein
LOC_Os05g39700
LOC_Os05g39710
LOC_Os05g39720	WRKY DNA-binding protein 33
LOC_Os05g39730	PLAC8 family protein
LOC_Os05g39750
LOC_Os05g39760	ENTH/VHS/GAT family protein
LOC_Os05g39770	PYRIMIDINE 4
LOC_Os05g39800	Major facilitator superfamily protein
LOC_Os05g39830
LOC_Os05g39840	Plant protein of unknown function (DUF827)
LOC_Os05g39850	Minichromosome maintenance (MCM2/3/5) family protein
LOC_Os05g39860
LOC_Os05g39870	SOS3-interacting protein 1
LOC_Os05g39880	allergen-related
LOC_Os05g39890	CBL-interacting protein kinase 2
LOC_Os05g39900	SOS3-interacting protein 3
LOC_Os05g39910
LOC_Os05g39930	ARM repeat superfamily protein
LOC_Os05g39940	RING/U-box superfamily protein
LOC_Os05g39950	ovate family protein 2
LOC_Os05g39960	Ribosomal protein S26e family protein
LOC_Os05g39970
LOC_Os05g39980
LOC_Os05g39990	expansin A1
LOC_Os05g40000
LOC_Os05g40010	Bifunctional inhibitor/lipid-transfer protein/seed storage 2S albumin superfamily protein
LOC_Os05g40020	RING/U-box superfamily protein
LOC_Os05g40030
LOC_Os05g40040
LOC_Os05g40050	Leucine-rich repeat protein kinase family protein
LOC_Os05g40060	WRKY DNA-binding protein 62
LOC_Os05g40070	WRKY DNA-binding protein 55
LOC_Os05g40080	WRKY DNA-binding protein 38
LOC_Os05g40120
LOC_Os05g40130
LOC_Os05g40150	NB-ARC domain-containing disease resistance protein
LOC_Os05g40160	NB-ARC domain-containing disease resistance protein
LOC_Os05g40170	Protein of unknown function (DUF3133)
LOC_Os05g40180	Protein kinase superfamily protein
LOC_Os05g40190	thioredoxin H-type 9
LOC_Os05g40200	Leucine-rich repeat protein kinase family protein
LOC_Os05g40212
LOC_Os05g40230	vacuolar ATP synthase subunit E1
LOC_Os05g40240
LOC_Os05g40250
LOC_Os05g40260	nuclear shuttle interacting
LOC_Os05g40270	Leucine-rich repeat protein kinase family protein
LOC_Os05g40280	AP2/B3-like transcriptional factor family protein
LOC_Os05g40285
LOC_Os05g40290	RNA-binding KH domain-containing protein
LOC_Os05g40300
LOC_Os05g40310
LOC_Os05g40320	Tetratricopeptide repeat (TPR)-like superfamily protein
LOC_Os05g40330	Auxin efflux carrier family protein
LOC_Os05g40340
LOC_Os05g40350	HCP-like superfamily protein with MYND-type zinc finger
LOC_Os05g40360
LOC_Os05g40370
LOC_Os05g40384	cytochrome P450, family 714, subfamily A, polypeptide 1
LOC_Os05g40400	Late embryogenesis abundant (LEA) hydroxyproline-rich glycoprotein family
LOC_Os05g40410	Transducin/WD40 repeat-like superfamily protein
LOC_Os05g40420	Phosphoglycerate mutase, 2,3-bisphosphoglycerate-independent
LOC_Os05g40430
LOC_Os05g40450	F-box family protein
LOC_Os05g40490
LOC_Os05g40500
LOC_Os05g40510
LOC_Os05g40520	F-box family protein with a domain of unknown function (DUF295)
LOC_Os05g40530
LOC_Os05g40540	cyclin-dependent kinase B2;1
LOC_Os05g40550
LOC_Os05g40570
LOC_Os05g40580
LOC_Os05g40590
LOC_Os05g40610
LOC_Os05g40620
LOC_Os05g40630	Protein of unknown function (DUF567)
LOC_Os05g40650	cation/hydrogen exchanger 15
LOC_Os05g40660	UB-like protease 1A
LOC_Os05g40680
LOC_Os05g40700	TRAM, LAG1 and CLN8 (TLC) lipid-sensing domain containing protein
LOC_Os05g40710	GRAS family transcription factor
LOC_Os05g40720	galacturonosyltransferase 7
LOC_Os05g40730	Papain family cysteine protease
LOC_Os05g40740	SKU5 similar 13
LOC_Os05g40770	Leucine-rich repeat protein kinase family protein
LOC_Os05g40780
LOC_Os05g40790	VIRE2 interacting protein 2
LOC_Os05g40800
LOC_Os05g40810	breast cancer associated RING 1
LOC_Os05g40820	ribosomal protein L24
LOC_Os05g40830
LOC_Os05g40840
LOC_Os05g40850
LOC_Os05g40880
LOC_Os05g40890
LOC_Os05g40900
LOC_Os05g40910
LOC_Os05g40920
LOC_Os05g40950	Ribosomal protein L34e superfamily protein
LOC_Os05g40960	myb-related protein 1
LOC_Os05g40970
LOC_Os05g40980	RING/U-box superfamily protein
LOC_Os05g40990	NADH:cytochrome B5 reductase 1
LOC_Os05g41000	DNAse I-like superfamily protein
LOC_Os05g41010	2-oxoglutarate (2OG) and Fe(II)-dependent oxygenase superfamily protein
LOC_Os05g41030	Bifunctional inhibitor/lipid-transfer protein/seed storage 2S albumin superfamily protein
LOC_Os05g41050	zinc knuckle (CCHC-type) family protein
LOC_Os05g41060	ADP-ribosylation factor A1F
LOC_Os05g41070	ABA-responsive element binding protein 3
LOC_Os05g41080	Histone superfamily protein
LOC_Os05g41090	calmodulin-domain protein kinase cdpk isoform 2
LOC_Os05g41100	KRR1 family protein
LOC_Os05g41110	Ribosomal protein L7Ae/L30e/S12e/Gadd45 family protein
LOC_Os05g41120	Endoplasmic reticulum vesicle transporter protein
LOC_Os05g41130	F-box family protein
LOC_Os05g41150
LOC_Os05g41160
LOC_Os05g41166	myb domain protein 33
LOC_Os05g41172	SU(VAR)3-9 homolog 3
LOC_Os05g41180	20S proteasome alpha subunit G1
LOC_Os05g41190
LOC_Os05g41200	calmodulin 7
LOC_Os05g41210	calmodulin 5
LOC_Os05g41220	5\'-AMP-activated protein kinase beta-2 subunit protein
LOC_Os05g41230	Leucine-rich repeat (LRR) family protein
LOC_Os05g41240	myb-like HTH transcriptional regulator family protein
LOC_Os05g41250	sigma factor binding protein 1
LOC_Os05g41270	calcium-dependent protein kinase 17
LOC_Os05g41280	bZIP transcription factor family protein
LOC_Os05g41290	NB-ARC domain-containing disease resistance protein
LOC_Os05g41300
LOC_Os05g41310	LRR and NB-ARC domains-containing disease resistance protein
LOC_Os05g41370	cysteine-rich RLK (RECEPTOR-like protein kinase) 25
LOC_Os05g41380
LOC_Os05g41390	Cyclin family protein
LOC_Os05g41400	UDP-Glycosyltransferase superfamily protein
LOC_Os05g41420	nodulin MtN21 /EamA-like transporter family protein
LOC_Os05g41430
LOC_Os05g41440	cytochrome P450, family 98, subfamily A, polypeptide 3
LOC_Os05g41450	nuclear factor Y, subunit C11
LOC_Os05g41460
LOC_Os05g41470
LOC_Os05g41480	Nucleotide-sugar transporter family protein
LOC_Os05g41490	EID1-like 3
LOC_Os05g41500
LOC_Os05g41510	global transcription factor group B1
LOC_Os05g41520	RING-H2 finger C1A
LOC_Os05g41530	zinc ion binding
LOC_Os05g41540	Basic-leucine zipper (bZIP) transcription factor family protein
LOC_Os05g41550
LOC_Os05g41570
LOC_Os05g41580	autoinhibited Ca(2+)-ATPase, isoform 4
LOC_Os05g41590	6-phosphogluconate dehydrogenase family protein
LOC_Os05g41610	beta-1,3-glucanase 1
LOC_Os05g41620
LOC_Os05g41630	Translation initiation factor eIF3 subunit
LOC_Os05g41640	Phosphoglycerate kinase family protein
LOC_Os05g41645	Chalcone and stilbene synthase family protein
LOC_Os05g41660	metacaspase 4
LOC_Os05g41670	metacaspase 5
LOC_Os05g41730
LOC_Os05g41740
LOC_Os05g41750	structural maintenance of chromosome 3
LOC_Os05g41760	ERF domain protein 12
LOC_Os05g41780	erf domain protein 9
LOC_Os05g41790	Zinc finger C-x8-C-x5-C-x3-H type family protein
LOC_Os05g41795	RING 1A
LOC_Os05g41800	ribosomal protein L11 methyltransferase-related
LOC_Os05g41810	protease-related
LOC_Os05g41820
LOC_Os05g41840
LOC_Os05g41870
LOC_Os05g41880	MUTS-homologue 5
LOC_Os05g41890
LOC_Os05g41900	Translation initiation factor SUI1 family protein
LOC_Os05g41910
LOC_Os05g41920
LOC_Os05g41930	DCD (Development and Cell Death) domain protein
LOC_Os05g41950	Protein kinase superfamily protein
LOC_Os05g41960
LOC_Os05g41970
LOC_Os05g41980	Cysteine proteinases superfamily protein
LOC_Os05g41990	Peroxidase superfamily protein
LOC_Os05g42000	Peroxidase superfamily protein
LOC_Os05g42010	TraB family protein
LOC_Os05g42020	UDP-glucosyl transferase 73C1
LOC_Os05g42040	UDP-glucosyl transferase 73B3
LOC_Os05g42060	UDP-glucosyl transferase 73B3
LOC_Os05g42070	UDP-glucosyl transferase 73B3
LOC_Os05g42080
LOC_Os05g42100	Domain of unknown function (DUF1995)
LOC_Os05g42110
LOC_Os05g42120	HSP20-like chaperones superfamily protein
LOC_Os05g42130	GRAS family transcription factor
LOC_Os05g42140	S-adenosyl-L-methionine-dependent methyltransferases superfamily protein
LOC_Os05g42150	Auxin-responsive GH3 family protein
LOC_Os05g42160
LOC_Os05g42180	basic helix-loop-helix (bHLH) DNA-binding superfamily protein
LOC_Os05g42190	flavodoxin-like quinone reductase 1
LOC_Os05g42200	Cyclin family protein
LOC_Os05g42210	receptor kinase 3
LOC_Os05g42220	Outer arm dynein light chain 1 protein
LOC_Os05g42230	Adenine nucleotide alpha hydrolases-like superfamily protein
LOC_Os05g42240
LOC_Os05g42250	cyclic nucleotide-gated cation channel 4
LOC_Os05g42260
LOC_Os05g42270	lysophosphatidyl acyltransferase 5
LOC_Os05g42280
LOC_Os05g42290	Developmental regulator, ULTRAPETALA
LOC_Os05g42300	nuclear assembly factor 1
LOC_Os05g42330	secretory carrier 3
LOC_Os05g42340
LOC_Os05g42350	sulfite reductase
LOC_Os05g42360
LOC_Os05g42380
LOC_Os05g42390
LOC_Os05g42400
LOC_Os05g42420
LOC_Os05g42424	polyubiquitin 10
LOC_Os05g42428
LOC_Os05g42436
LOC_Os05g42980
LOC_Os05g43030	CLAVATA3/ESR-RELATED 26
LOC_Os05g43040	Tetratricopeptide repeat (TPR)-like superfamily protein
LOC_Os05g43050	Protein of unknown function (DUF569)
LOC_Os05g43070
LOC_Os05g43090	SGNH hydrolase-type esterase superfamily protein
LOC_Os05g43100	GDSL-like Lipase/Acylhydrolase superfamily protein
LOC_Os05g43110	GDSL-like Lipase/Acylhydrolase superfamily protein
LOC_Os05g43120	SGNH hydrolase-type esterase superfamily protein
LOC_Os05g43130	Ribosomal RNA processing Brix domain protein
LOC_Os05g43140
LOC_Os05g43170	calreticulin 3
LOC_Os05g43174
LOC_Os05g43180
LOC_Os05g43230	xylem bark cysteine peptidase 3
LOC_Os05g43240	Mannose-binding lectin superfamily protein
LOC_Os05g43252	Protein of unknown function (DUF594)
LOC_Os05g43280	TRAF-like superfamily protein
LOC_Os05g43290
LOC_Os05g43300	P-loop containing nucleoside triphosphate hydrolases superfamily protein
LOC_Os05g43310	photosystem II reaction center W
LOC_Os05g43330
LOC_Os05g43360	NADH-ubiquinone oxidoreductase 24 kDa subunit, putative
LOC_Os05g43374	Pseudouridine synthase family protein
LOC_Os05g43380	Tesmin/TSO1-like CXC domain-containing protein
LOC_Os05g43390	Signal recognition particle, SRP54 subunit protein
LOC_Os05g43440	mitochondrially targeted single-stranded DNA binding protein
LOC_Os05g43450	Transcription initiation factor IIF, beta subunit
LOC_Os05g43460	Protein of unknown function (DUF567)
LOC_Os05g43470	Outer membrane OMP85 family protein
LOC_Os05g43480	ubiquitin-specific protease 25
LOC_Os05g43490	F-box family protein
LOC_Os05g43510	Pyridoxal phosphate (PLP)-dependent transferases superfamily protein
LOC_Os05g43520	BSD domain-containing protein
LOC_Os05g43530	Cellulose-synthase-like C12
LOC_Os05g43540	TRAM, LAG1 and CLN8 (TLC) lipid-sensing domain containing protein
LOC_Os05g43550	Eukaryotic aspartyl protease family protein
LOC_Os05g43560	S-adenosyl-L-methionine-dependent methyltransferases superfamily protein
LOC_Os05g43570	AGC (cAMP-dependent, cGMP-dependent and protein kinase C) kinase family protein
LOC_Os05g43576	Radical SAM superfamily protein
LOC_Os05g43582	S-adenosyl-L-methionine-dependent methyltransferases superfamily protein
LOC_Os05g43590	Serine protease inhibitor (SERPIN) family protein
LOC_Os05g43595	S-adenosyl-L-methionine-dependent methyltransferases superfamily protein
LOC_Os05g43600	Granulin repeat cysteine protease family protein
LOC_Os05g43610	breast cancer susceptibility1
LOC_Os05g43650
LOC_Os05g43660	CLAVATA3/ESR-RELATED 9
LOC_Os05g43670	calmodulin-binding protein-related
LOC_Os05g43680
LOC_Os05g43690	plasmodesmata callose-binding protein 3
LOC_Os05g43700
LOC_Os05g43750
LOC_Os05g43760	TEOSINTE BRANCHED 1, cycloidea and PCF transcription factor 5
LOC_Os05g43770	Haloacid dehalogenase-like hydrolase (HAD) superfamily protein
LOC_Os05g43780	hydroxyproline-rich glycoprotein family protein
LOC_Os05g43790	Protein of unknown function (DUF803)
LOC_Os05g43800
LOC_Os05g43810	Nucleotide-diphospho-sugar transferase family protein
LOC_Os05g43820	RHO-related protein from plants 9
LOC_Os05g43830	proline iminopeptidase
LOC_Os05g43840	CBL-interacting protein kinase 12
LOC_Os05g43850	tubby like protein 7
LOC_Os05g43860	Protein of unknown function (DUF688)
LOC_Os05g43870	interactor of constitutive active rops 1
LOC_Os05g43880	Arabidopsis thaliana gibberellin 2-oxidase 1
LOC_Os05g43890
LOC_Os05g43895
LOC_Os05g43900
LOC_Os05g43910	cytochrome P450, family 71, subfamily A, polypeptide 25
LOC_Os05g43920	Transcriptional factor B3 family protein / auxin-responsive factor AUX/IAA-related
LOC_Os05g43930	O-methyltransferase family protein
LOC_Os05g43940	O-methyltransferase family protein
LOC_Os05g43950	vascular plant one zinc finger protein
LOC_Os05g43960	NAC domain containing protein 35
LOC_Os05g43970
LOC_Os05g44020	Acyl-CoA N-acyltransferases (NAT) superfamily protein
LOC_Os05g44030	proline extensin-like receptor kinase 1
LOC_Os05g44050	RAB GTPase homolog G3F
LOC_Os05g44060
LOC_Os05g44070	RAB GTPase homolog A1B
LOC_Os05g44080	Protein of unknown function (DUF300)
LOC_Os05g44090	ovate family protein 4
LOC_Os05g44100	trehalose-phosphatase/synthase 7
LOC_Os05g44110
LOC_Os05g44120
LOC_Os05g44130	gamma-glutamyl hydrolase 2
LOC_Os05g44140	hemoglobin 1
LOC_Os05g44150
LOC_Os05g44160
LOC_Os05g44170	RNA ligase/cyclic nucleotide phosphodiesterase family protein
LOC_Os05g44180	PEBP (phosphatidylethanolamine-binding protein) family protein
LOC_Os05g44190
LOC_Os05g44200	GDSL-like Lipase/Acylhydrolase superfamily protein
LOC_Os05g44210	trehalose-6-phosphate synthase
LOC_Os05g44260	Protein of unknown function, DUF584
LOC_Os05g44270	VQ motif-containing protein
LOC_Os05g44290	Protein kinase superfamily protein
LOC_Os05g44300	Protein of unknown function (DUF506)
LOC_Os05g44310	AAA-type ATPase family protein
LOC_Os05g44320	periodic tryptophan protein 2
LOC_Os05g44330	Class I glutamine amidotransferase-like superfamily protein
LOC_Os05g44340	heat shock protein 101
LOC_Os05g44350	YebC-related
LOC_Os05g44360	staurosporin and temperature sensitive 3-like A
LOC_Os05g44370
LOC_Os05g44380	mitotic phosphoprotein N\' end (MPPN) family protein
LOC_Os05g44390	Peptidyl-tRNA hydrolase II (PTH2) family protein
LOC_Os05g44400	GATA transcription factor 12
LOC_Os05g44410	Protein of unknown function (DUF1677)
LOC_Os05g44420
LOC_Os05g44430
LOC_Os05g44530	BTB-POZ and MATH domain 2
LOC_Os05g44540	BTB-POZ and MATH domain 1
LOC_Os05g44550	RING/U-box superfamily protein
LOC_Os05g44560	P-loop nucleoside triphosphate hydrolases superfamily protein with CH (Calponin Homology) domain
LOC_Os05g44570	HPT phosphotransmitter 4
LOC_Os05g44580	F-box family protein-related
LOC_Os05g44590	ATP-dependent protease La (LON) domain protein
LOC_Os05g44600	Pectin lyase-like superfamily protein
LOC_Os05g44610
LOC_Os05g44630	IQ-domain 19
LOC_Os05g44640
LOC_Os05g44650
LOC_Os05g44690
LOC_Os05g44710
LOC_Os05g44750
LOC_Os05g44760	hexokinase 1
LOC_Os05g44770	Protein kinase family protein with leucine-rich repeat domain
LOC_Os05g44780
LOC_Os05g44792	Replication factor-A protein 1-related
LOC_Os05g44800
LOC_Os05g44810	phytochrome-associated protein 1
LOC_Os05g44820
LOC_Os05g44900	oxidative stress 3
LOC_Os05g44910	Phosphotyrosine protein phosphatases superfamily protein
LOC_Os05g44916	Insulinase (Peptidase family M16) protein
LOC_Os05g44922	phosphofructokinase 3
LOC_Os05g44930	Leucine-rich repeat transmembrane protein kinase protein
LOC_Os05g44940	Leucine-rich repeat transmembrane protein kinase protein
LOC_Os05g44950	Leucine-rich repeat transmembrane protein kinase protein
LOC_Os05g44960	Leucine-rich repeat protein kinase family protein
LOC_Os05g44970	Leucine-rich repeat transmembrane protein kinase protein
LOC_Os05g44990	Leucine-rich repeat transmembrane protein kinase protein
LOC_Os05g45000	Leucine-rich repeat transmembrane protein kinase protein
LOC_Os05g45010	Leucine-rich repeat protein kinase family protein
LOC_Os05g45020	Zinc finger C-x8-C-x5-C-x3-H type family protein
LOC_Os05g45030
LOC_Os05g45040	F-box family protein
LOC_Os05g45050	VIRB2-interacting protein 1
LOC_Os05g45060	RING/U-box superfamily protein
LOC_Os05g45070	Late embryogenesis abundant (LEA) hydroxyproline-rich glycoprotein family
LOC_Os05g45080	UDP-glucosyl transferase 88A1
LOC_Os05g45090	UDP-glucosyl transferase 88A1
LOC_Os05g45100	UDP-glucosyl transferase 88A1
LOC_Os05g45110	UDP-glucosyl transferase 88A1
LOC_Os05g45120	UDP-Glycosyltransferase superfamily protein
LOC_Os05g45140	UDP-Glycosyltransferase superfamily protein
LOC_Os05g45150	UDP-glucosyl transferase 88A1
LOC_Os05g45170	UDP-Glycosyltransferase superfamily protein
LOC_Os05g45180	UDP-glucosyl transferase 88A1
LOC_Os05g45200	UDP-glucosyl transferase 88A1
LOC_Os05g45210	respiratory burst oxidase protein F
LOC_Os05g45220	Ribosomal protein L20
LOC_Os05g45230	WRKY DNA-binding protein 57
LOC_Os05g45240	Flavin-binding monooxygenase family protein
LOC_Os05g45260
LOC_Os05g45270	Ribosomal protein L9/RNase H1
LOC_Os05g45280	Protein of unknown function (DUF502)
LOC_Os05g45290
LOC_Os05g45300	3-hydroxyacyl-CoA dehydratase 1
LOC_Os05g45310	ER lumen protein retaining receptor family protein
LOC_Os05g45320	Ubiquitin domain-containing protein
LOC_Os05g45330
LOC_Os05g45340	AAA-type ATPase family protein
LOC_Os05g45350	DNAJ heat shock N-terminal domain-containing protein
LOC_Os05g45370	ALA-interacting subunit 5
LOC_Os05g45380
LOC_Os05g45390
LOC_Os05g45400
LOC_Os05g45410	heat shock transcription factor A4A
LOC_Os05g45420	SNF1 kinase homolog 10
LOC_Os05g45430	receptor like protein 29
LOC_Os05g45440
LOC_Os05g45450	Protein of unknown function, DUF584
LOC_Os05g45460	arabinogalactan protein 31
LOC_Os05g45470
LOC_Os05g45480	Pollen Ole e 1 allergen and extensin family protein
LOC_Os05g45490	Protein of unknown function (DUF616)
LOC_Os05g45500
LOC_Os05g45510
LOC_Os05g45520	FBD / Leucine Rich Repeat domains containing protein
LOC_Os05g45530
LOC_Os05g45540
LOC_Os05g45560
LOC_Os05g45570	FBD / Leucine Rich Repeat domains containing protein
LOC_Os05g45580
LOC_Os05g45590	hexokinase 1
LOC_Os05g45610
LOC_Os05g45660	Hyaluronan / mRNA binding family
LOC_Os05g45670
LOC_Os05g45690	NB-ARC domain-containing disease resistance protein
LOC_Os05g45700
LOC_Os05g45710	serine acetyltransferase 1;1
LOC_Os05g45720	starch synthase 4
LOC_Os05g45730	NADH-ubiquinone oxidoreductase 20 kDa subunit, mitochondrial
LOC_Os05g45740	Mitochondrial ATP synthase subunit G protein
LOC_Os05g45750	CLP protease regulatory subunit X
LOC_Os05g45760	Pentatricopeptide repeat (PPR) superfamily protein
LOC_Os05g45770	Acid phosphatase/vanadium-dependent haloperoxidase-related protein
LOC_Os05g45779
LOC_Os05g45810	Calcium-binding EF-hand family protein
LOC_Os05g45820	Heavy metal transport/detoxification superfamily protein
LOC_Os05g45830	CASC3/Barentsz eIF4AIII binding
LOC_Os05g45840	NSP (nuclear shuttle protein)-interacting GTPase
LOC_Os05g45850	Tetratricopeptide repeat (TPR)-like superfamily protein
LOC_Os05g45860	O-Glycosyl hydrolases family 17 protein
LOC_Os05g45870	F-box/RNI-like superfamily protein
LOC_Os05g45875
LOC_Os05g45880	Protein kinase superfamily protein
LOC_Os05g45890	tRNAHis guanylyltransferase
LOC_Os05g45900	DNAse I-like superfamily protein
LOC_Os05g45910
LOC_Os05g45920	Nucleic acid-binding proteins superfamily
LOC_Os05g45930	IQ-domain 31
LOC_Os05g45940
LOC_Os05g45950	voltage dependent anion channel 3
LOC_Os05g45954	Integrase-type DNA-binding superfamily protein
LOC_Os05g45980	Microtubule associated protein (MAP65/ASE1) family protein
LOC_Os05g45990	FBD, F-box and Leucine Rich Repeat domains containing protein
LOC_Os05g46000	RAB GTPase homolog G3B
LOC_Os05g46020	WRKY DNA-binding protein 51
LOC_Os05g46030	Myosin family protein with Dil domain
LOC_Os05g46040	homology to ABI1
LOC_Os05g46050
LOC_Os05g46060
LOC_Os05g46070	hAT family dimerisation domain
LOC_Os05g46090	F-box/RNI-like superfamily protein
LOC_Os05g46100
LOC_Os05g46140	NADH:ubiquinone oxidoreductase, 17.2kDa subunit
LOC_Os05g46150
LOC_Os05g46160	F-box family protein
LOC_Os05g46170
LOC_Os05g46180
LOC_Os05g46190
LOC_Os05g46200	beta-galactosidase 17
LOC_Os05g46210	alpha/beta-Hydrolases superfamily protein
LOC_Os05g46220	Mitochondrial substrate carrier family protein
LOC_Os05g46230	nucleosome assembly protein 1;2
LOC_Os05g46240	Protein of unknown function (DUF778)
LOC_Os05g46250	Protein of unknown function (DUF1230)
LOC_Os05g46260	glycosyltransferase family protein 47
LOC_Os05g46270	5\'-3\' exonuclease family protein
LOC_Os05g46280	embryo defective 2752
LOC_Os05g46290	heat shock protein 60-3A
LOC_Os05g46300
LOC_Os05g46310
LOC_Os05g46320	F-box/RNI-like superfamily protein
LOC_Os05g46330	myb-like transcription factor family protein
LOC_Os05g46340
LOC_Os05g46350	IQ-domain 8
LOC_Os05g46360	Putative lysine decarboxylase family protein
LOC_Os05g46370	basic helix-loop-helix (bHLH) DNA-binding superfamily protein
LOC_Os05g46380
LOC_Os05g46390	FBD, F-box and Leucine Rich Repeat domains containing protein
LOC_Os05g46395	Protein of unknown function (DUF1639)
LOC_Os05g46420
LOC_Os05g46430	Ribosomal L28e protein family
LOC_Os05g46440
LOC_Os05g46450
LOC_Os05g46460	alpha/beta-Hydrolases superfamily protein
LOC_Os05g46470
LOC_Os05g46480	Late embryogenesis abundant protein (LEA) family protein
LOC_Os05g46490	Mov34/MPN/PAD-1 family protein
LOC_Os05g46500
LOC_Os05g46510	Pectin lyase-like superfamily protein
LOC_Os05g46520	Pectin lyase-like superfamily protein
LOC_Os05g46530
LOC_Os05g46540
LOC_Os05g46550	Clathrin adaptor complexes medium subunit family protein
LOC_Os05g46560	RAN GTPase activating protein 1
LOC_Os05g46570	Transducin/WD40 repeat-like superfamily protein
LOC_Os05g46580	farnesyl diphosphate synthase 1
LOC_Os05g46590
LOC_Os05g46600
LOC_Os05g46610	myb domain protein 86
LOC_Os05g46620	DNAJ heat shock N-terminal domain-containing protein
LOC_Os05g46630
LOC_Os05g46640
LOC_Os05g46650
LOC_Os05g46690	Protein of unknown function (DUF594)
LOC_Os05g46710
LOC_Os05g46720	Sec14p-like phosphatidylinositol transfer family protein
LOC_Os05g46740	Regulator of chromosome condensation (RCC1) family protein
LOC_Os05g46750	mitogen-activated protein kinase kinase kinase 17
LOC_Os05g46760	mitogen-activated protein kinase kinase kinase 15
LOC_Os05g46770
LOC_Os05g46790
LOC_Os05g46800
LOC_Os05g46820
LOC_Os05g46830
LOC_Os05g46840
LOC_Os05g46845	double-stranded DNA-binding family protein
LOC_Os05g46860	SMAD/FHA domain-containing protein
LOC_Os05g46874
LOC_Os05g46890
LOC_Os05g46900
LOC_Os05g46920
LOC_Os05g46930	S-domain-2 5
LOC_Os05g46940
LOC_Os05g46950
LOC_Os05g46954
LOC_Os05g47442
LOC_Os05g47446	double-stranded DNA-binding family protein
LOC_Os05g47470
LOC_Os05g47480	Cyclin-like family protein
LOC_Os05g47490	ATP binding cassette subfamily B4
LOC_Os05g47500	P-glycoprotein 11
LOC_Os05g47510	Tetratricopeptide repeat (TPR)-like superfamily protein
LOC_Os05g47520
LOC_Os05g47530	Acid phosphatase/vanadium-dependent haloperoxidase-related protein
LOC_Os05g47540	S-adenosyl-L-methionine-dependent methyltransferases superfamily protein
LOC_Os05g47545	S-adenosyl-L-methionine-dependent methyltransferases superfamily protein
LOC_Os05g47550	ENTH/ANTH/VHS superfamily protein
LOC_Os05g47560	STT7 homolog STN7
LOC_Os05g47580	hydroxyproline-rich glycoprotein family protein
LOC_Os05g47590	hydroxyproline-rich glycoprotein family protein
LOC_Os05g47620	hydroxyproline-rich glycoprotein family protein
LOC_Os05g47630	Peptidyl-tRNA hydrolase family protein
LOC_Os05g47640	Pyridoxal-5\'-phosphate-dependent enzyme family protein
LOC_Os05g47650	related to ABI3/VP1 2
LOC_Os05g47660	lipid phosphate phosphatase 3
LOC_Os05g47670	RING/U-box superfamily protein
LOC_Os05g47680	Plant protein of unknown function (DUF827)
LOC_Os05g47690	Reticulon family protein
LOC_Os05g47700	Bifunctional inhibitor/lipid-transfer protein/seed storage 2S albumin superfamily protein
LOC_Os05g47730	Bifunctional inhibitor/lipid-transfer protein/seed storage 2S albumin superfamily protein
LOC_Os05g47750	Protein kinase superfamily protein
LOC_Os05g47770	Protein kinase superfamily protein
LOC_Os05g47780	zinc finger protein-related
LOC_Os05g47790
LOC_Os05g47810	Protein of unknown function (DUF1639)
LOC_Os05g47820	Protein of unknown function (DUF1639)
LOC_Os05g47830	Protein of unknown function (DUF1639)
LOC_Os05g47840	isopentenyltransferase 1
LOC_Os05g47850	CRS1 / YhbY (CRM) domain-containing protein
LOC_Os05g47860
LOC_Os05g47870	F-box family protein
LOC_Os05g47880	Galactosyltransferase family protein
LOC_Os05g47890	receptor for activated C kinase 1C
LOC_Os05g47900	RING/FYVE/PHD zinc finger superfamily protein
LOC_Os05g47930	quiescin-sulfhydryl oxidase 1
LOC_Os05g47950	UDP-Glycosyltransferase superfamily protein
LOC_Os05g47960
LOC_Os05g47970	Microtubule associated protein (MAP65/ASE1) family protein
LOC_Os05g47980	ATP synthase alpha/beta family protein
LOC_Os05g48000
LOC_Os05g48010	myb domain protein 36
LOC_Os05g48020	syntaxin of plants 71
LOC_Os05g48030	anti- silencing function 1b
LOC_Os05g48040	MATE efflux family protein
LOC_Os05g48050	Ribosomal protein L7/L12, oligomerisation;Ribosomal protein L7/L12, C-terminal/adaptor protein ClpS-like
LOC_Os05g48060	phosphatidyl serine synthase family protein
LOC_Os05g48070
LOC_Os05g48120
LOC_Os05g48130
LOC_Os05g48140
LOC_Os05g48160	2Fe-2S ferredoxin-like superfamily protein
LOC_Os05g48180
LOC_Os05g48190
LOC_Os05g48200	NADH-dependent glutamate synthase 1
LOC_Os05g48210
LOC_Os05g48220	Ribosomal protein L35Ae family protein
LOC_Os05g48230	2-oxoglutarate (2OG) and Fe(II)-dependent oxygenase superfamily protein
LOC_Os05g48240	dynamin-like protein
LOC_Os05g48250
LOC_Os05g48260	O-acyltransferase (WSD1-like) family protein
LOC_Os05g48270	Cytochrome b561/ferric reductase transmembrane with DOMON related domain
LOC_Os05g48280	Protein of unknown function (DUF1639)
LOC_Os05g48290	TCP-1/cpn60 chaperonin family protein
LOC_Os05g48300	purine permease 4
LOC_Os05g48310	Ribosomal protein L35Ae family protein
LOC_Os05g48320	Zinc-binding ribosomal protein family protein
LOC_Os05g48330	Eukaryotic aspartyl protease family protein
LOC_Os05g48340	ARM repeat superfamily protein
LOC_Os05g48350
LOC_Os05g48360	MAC/Perforin domain-containing protein
LOC_Os05g48370	Protein of unknown function (DUF2921)
LOC_Os05g48380	ubiquitin-conjugating enzyme 25
LOC_Os05g48390	phosphate 2
LOC_Os05g48400
LOC_Os05g48410	Ribosomal protein L21
LOC_Os05g48416	alpha/beta-Hydrolases superfamily protein
LOC_Os05g48422	Ribosomal protein L1p/L10e family
LOC_Os05g48430
LOC_Os05g48440	FAD-binding Berberine family protein
LOC_Os05g48450	branched-chain amino acid aminotransferase 5 / branched-chain amino acid transaminase 5 (BCAT5)
LOC_Os05g48470
LOC_Os05g48480	FAD-binding Berberine family protein
LOC_Os05g48489	glycerol-3-phosphate acyltransferase 5
LOC_Os05g48500	novel interactor of JAZ
LOC_Os05g48510	tRNA synthetase beta subunit family protein
LOC_Os05g48520	glyoxal oxidase-related protein
LOC_Os05g48540
LOC_Os05g48560
LOC_Os05g48570
LOC_Os05g48580	ARM repeat superfamily protein
LOC_Os05g48590	indoleacetic acid-induced protein 8
LOC_Os05g48600	Nucleotide-diphospho-sugar transferases superfamily protein
LOC_Os05g48610
LOC_Os05g48620	golgin candidate 5
LOC_Os05g48630
LOC_Os05g48640	RHO guanyl-nucleotide exchange factor 8
LOC_Os05g48650
LOC_Os05g48660	Leucine-rich repeat protein kinase family protein
LOC_Os05g48670	tubby like protein 7
LOC_Os05g48680
LOC_Os05g48690	sequence-specific DNA binding transcription factors
LOC_Os05g48700	Arabidopsis thaliana gibberellin 2-oxidase 1
LOC_Os05g48710
LOC_Os05g48730	CLAVATA3/ESR-RELATED 4
LOC_Os05g48740
LOC_Os05g48750	Nucleotide-diphospho-sugar transferases superfamily protein
LOC_Os05g48760	Protein of unknown function (DUF1421)
LOC_Os05g48770
LOC_Os05g48780
LOC_Os05g48790
LOC_Os05g48800	Drought-responsive family protein
LOC_Os05g48810	DNAJ heat shock family protein
LOC_Os05g48820	Homeodomain-like transcriptional regulator
LOC_Os05g48830
LOC_Os05g48840	Protein of unknown function (DUF679)
LOC_Os05g48850	NAC domain containing protein 73
LOC_Os05g48855	Guanylate-binding family protein
LOC_Os05g48860	Guanylate-binding family protein
LOC_Os05g48870	Transcriptional factor B3 family protein / auxin-responsive factor AUX/IAA-related
LOC_Os05g48880	RING/U-box superfamily protein
LOC_Os05g48890	FASCICLIN-like arabinogalactan protein 13 precursor
LOC_Os05g48900	FASCICLIN-like arabinogalactan protein 13 precursor
LOC_Os05g48930	Thioredoxin superfamily protein
LOC_Os05g48940
LOC_Os05g48950	S-adenosyl-L-methionine-dependent methyltransferases superfamily protein
LOC_Os05g48960	Zinc finger C-x8-C-x5-C-x3-H type family protein
LOC_Os05g48970	RING/U-box superfamily protein
LOC_Os05g48980	RAB GTPase homolog A1F
LOC_Os05g48990	homeobox-3
LOC_Os05g49000	Glucose-methanol-choline (GMC) oxidoreductase family protein
LOC_Os05g49010	Integrase-type DNA-binding superfamily protein
LOC_Os05g49020	Ribosomal protein L18ae family
LOC_Os05g49030	Ribosomal protein L18ae/LX family protein
LOC_Os05g49040	Cytochrome b561/ferric reductase transmembrane protein family
LOC_Os05g49050	urease accessory protein G
LOC_Os05g49060
LOC_Os05g49070	6-phosphogluconate dehydrogenase family protein
LOC_Os05g49080

## Sheet: RL_2_167
ID	Description
LOC_Os02g43100
LOC_Os02g43110	magnesium/proton exchanger
LOC_Os02g43120	RING/U-box superfamily protein
LOC_Os02g43130	ATP binding microtubule motor family protein
LOC_Os02g43140
LOC_Os02g43150	GATA transcription factor 5
LOC_Os02g43160
LOC_Os02g43170	salt tolerance homolog2
LOC_Os02g43180	Glutaredoxin family protein
LOC_Os02g43194	aldehyde dehydrogenase 3F1
LOC_Os02g43210
LOC_Os02g43220	polyamine oxidase 5
LOC_Os02g43230
LOC_Os02g43250	Leucine-rich repeat (LRR) family protein
LOC_Os02g43280	aldehyde dehydrogenase 3F1
LOC_Os02g43290	Protein kinase superfamily protein
LOC_Os02g43300	GT-2-like 1
LOC_Os02g43310
LOC_Os02g43314
LOC_Os02g43320
LOC_Os02g43330	homeobox 7
LOC_Os02g43340	esterase/lipase/thioesterase family protein
LOC_Os02g43350	FTSH protease 7
LOC_Os02g43360	cytochrome B5 isoform E
LOC_Os02g43380
LOC_Os02g43420
LOC_Os02g43430	Protein kinase superfamily protein
LOC_Os02g43440
LOC_Os02g43470	glutamate dehydrogenase 2
LOC_Os02g43480
LOC_Os02g43490
LOC_Os02g43500
LOC_Os02g43510	NAD(P)-binding Rossmann-fold superfamily protein
LOC_Os02g43519
LOC_Os02g43530
LOC_Os02g43550	cyclin p4;3
LOC_Os02g43560	WRKY family transcription factor
LOC_Os02g43570
LOC_Os02g43580
LOC_Os02g43590	ELMO/CED-12 family protein
LOC_Os02g43594	Plant VAMP (vesicle-associated membrane protein) family protein
LOC_Os02g43600	Ribosomal protein L19 family protein
LOC_Os02g43610
LOC_Os02g43620	Major facilitator superfamily protein
LOC_Os02g43630
LOC_Os02g43660	Cupredoxin superfamily protein
LOC_Os02g43670	HXXXD-type acyl-transferase family protein
LOC_Os02g43680
LOC_Os02g43690	RAS 5
LOC_Os02g43700	alpha/beta-Hydrolases superfamily protein
LOC_Os02g43710	ATP-dependent caseinolytic (Clp) protease/crotonase family protein
LOC_Os02g43720	ATP-dependent caseinolytic (Clp) protease/crotonase family protein
LOC_Os02g43730
LOC_Os02g43740	Protein kinase superfamily protein
LOC_Os02g43750	TBP-associated factor 4
LOC_Os02g43760	ubiquitin C-terminal hydrolase 3
LOC_Os02g43770	Protein of unknown function (DUF630 and DUF632)
LOC_Os02g43780	TTF-type zinc finger protein with HAT dimerisation domain
LOC_Os02g43790	ethylene responsive element binding factor 1
LOC_Os02g43810
LOC_Os02g43820	ethylene responsive element binding factor 5
LOC_Os02g43830	Aconitase/3-isopropylmalate dehydratase protein
LOC_Os02g43840	PPPDE putative thiol peptidase family protein
LOC_Os02g43850	alpha/beta-Hydrolases superfamily protein
LOC_Os02g43860	cationic amino acid transporter 9
LOC_Os02g43865
LOC_Os02g43870	Protein kinase superfamily protein
LOC_Os02g43880
LOC_Os02g43890
LOC_Os02g43900	hydroxyproline-rich glycoprotein family protein
LOC_Os02g43906	Diacylglycerol kinase family protein
LOC_Os02g43912	Diacylglycerol kinase family protein
LOC_Os02g43920	anaphase-promoting complex subunit 8
LOC_Os02g43930	DNAJ homologue 2
LOC_Os02g43940	Integrase-type DNA-binding superfamily protein
LOC_Os02g43950
LOC_Os02g43960
LOC_Os02g43970	Integrase-type DNA-binding superfamily protein
LOC_Os02g43980
LOC_Os02g44000	N-acetyl-l-glutamate kinase
LOC_Os02g44010	Uncharacterised conserved protein (UCP012943)
LOC_Os02g44020
LOC_Os02g44030
LOC_Os02g44040	Plant protein of unknown function (DUF828) with plant pleckstrin homology-like region
LOC_Os02g44080	tonoplast intrinsic protein 2;3
LOC_Os02g44090
LOC_Os02g44100
LOC_Os02g44102	Remorin family protein
LOC_Os02g44104	RNI-like superfamily protein
LOC_Os02g44106	expansin B2
LOC_Os02g44108	expansin B4
LOC_Os02g44111	Sec20 family protein
LOC_Os02g44120	C2H2-type zinc finger family protein
LOC_Os02g44130	C2H2-like zinc finger protein
LOC_Os02g44132
LOC_Os02g44134	Thioesterase superfamily protein
LOC_Os02g44155
LOC_Os02g44200	Thioesterase superfamily protein
LOC_Os02g44210
LOC_Os02g44220	peroxin 19-1
LOC_Os02g44230	Haloacid dehalogenase-like hydrolase (HAD) superfamily protein
LOC_Os02g44235	Haloacid dehalogenase-like hydrolase (HAD) superfamily protein
LOC_Os02g44240
LOC_Os02g44250
LOC_Os02g44260	PLATZ transcription factor family protein
LOC_Os02g44270
LOC_Os02g44280
LOC_Os02g44290	Phosphatidic acid phosphatase (PAP2) family protein
LOC_Os02g44300	Plant VAMP (vesicle-associated membrane protein) family protein
LOC_Os02g44310	Bifunctional inhibitor/lipid-transfer protein/seed storage 2S albumin superfamily protein
LOC_Os02g44320	Bifunctional inhibitor/lipid-transfer protein/seed storage 2S albumin superfamily protein
LOC_Os02g44330	YbaK/aminoacyl-tRNA synthetase-associated domain
LOC_Os02g44340
LOC_Os02g44360	GRAS family transcription factor
LOC_Os02g44370	GRAS family transcription factor
LOC_Os02g44380	WD-40 repeat family protein / beige-related
LOC_Os02g44420	Cysteine proteinases superfamily protein
LOC_Os02g44470	actin depolymerizing factor 11
LOC_Os02g44480	Tetratricopeptide repeat (TPR)-like superfamily protein
LOC_Os02g44490	Calcium-dependent lipid-binding (CaLB domain) plant phosphoribosyltransferase family protein
LOC_Os02g44500	glutathione peroxidase 6
LOC_Os02g44510	UDP-glucose:glycoprotein glucosyltransferases;transferases, transferring hexosyl groups;transferases, transferring glycosyl groups
LOC_Os02g44520	tripeptidyl peptidase ii
LOC_Os02g44530	SPT2 chromatin protein
LOC_Os02g44540
LOC_Os02g44550	NADP-malic enzyme 3
LOC_Os02g44560	Calcium-dependent lipid-binding (CaLB domain) family protein
LOC_Os02g44570	Mitochondrial substrate carrier family protein
LOC_Os02g44590	Subtilase family protein
LOC_Os02g44599
LOC_Os02g44610	U-box domain-containing protein kinase family protein
LOC_Os02g44620
LOC_Os02g44630	plasma membrane intrinsic protein 1;4
LOC_Os02g44642	Protein kinase superfamily protein
LOC_Os02g44654	cytochrome P450, family 86, subfamily A, polypeptide 4
LOC_Os02g44670	Late embryogenesis abundant (LEA) hydroxyproline-rich glycoprotein family
LOC_Os02g44680	permease, cytosine/purines, uracil, thiamine, allantoin family protein
LOC_Os02g44690	Protein of unknown function (DUF788)
LOC_Os02g44700	RING/U-box superfamily protein
LOC_Os02g44704	LYR family of Fe/S cluster biogenesis protein
LOC_Os02g44710
LOC_Os02g44720
LOC_Os02g44730	Major facilitator superfamily protein
LOC_Os02g44740
LOC_Os02g44750
LOC_Os02g44760
LOC_Os02g44770	mechanosensitive channel of small conductance-like 5
LOC_Os02g44780	geranylgeranyl reductase
LOC_Os02g44800
LOC_Os02g44810	Pseudouridine synthase family protein
LOC_Os02g44820	SEC14 cytosolic factor family protein / phosphoglyceride transfer family protein
LOC_Os02g44830
LOC_Os02g44840
LOC_Os02g44850	GDSL-like Lipase/Acylhydrolase superfamily protein
LOC_Os02g44860	GDSL-like Lipase/Acylhydrolase superfamily protein
LOC_Os02g44870	cold-regulated 47
LOC_Os02g44880	Arabidopsis protein of unknown function (DUF241)
LOC_Os02g44890	RNA-binding (RRM/RBD/RNP motifs) family protein
LOC_Os02g44900	Protein of unknown function (DUF630 and DUF632)
LOC_Os02g44910	Protein of unknown function (DUF300)
LOC_Os02g44920	Protein kinase superfamily protein
LOC_Os02g44930	high mobility group B4
LOC_Os02g44940	rapid alkalinization factor 23
LOC_Os02g44970	Tetratricopeptide repeat (TPR)-like superfamily protein
LOC_Os02g44975
LOC_Os02g44980	Transmembrane amino acid transporter family protein
LOC_Os02g44990	Protein of unknown function (DUF295)
LOC_Os02g45000	ascorbic acid mannose pathway regulator 1
LOC_Os02g45010	basic helix-loop-helix (bHLH) DNA-binding superfamily protein
LOC_Os02g45030
LOC_Os02g45054	C2H2-like zinc finger protein
LOC_Os02g45070	Stabilizer of iron transporter SufD / Polynucleotidyl transferase
LOC_Os02g45080	Homeodomain-like superfamily protein
LOC_Os02g45090
LOC_Os02g45100	translocase of inner mitochondrial membrane 23
LOC_Os02g45110	mRNAadenosine methylase
LOC_Os02g45120	DNA-directed RNA polymerase, subunit M, archaeal
LOC_Os02g45130	with no lysine (K) kinase 6
LOC_Os02g45140
LOC_Os02g45150	Aluminium activated malate transporter family protein
LOC_Os02g45160	Aluminium activated malate transporter family protein
LOC_Os02g45170	Serine/threonine-protein kinase WNK (With No Lysine)-related
LOC_Os02g45180	ORMDL family protein
LOC_Os02g45200	Dof-type zinc finger DNA-binding family protein
LOC_Os02g45225
LOC_Os02g45230	Mannose-6-phosphate isomerase, type I
LOC_Os02g45240	Zinc finger, C3HC4 type (RING finger) family protein
LOC_Os02g45250	Homeobox-leucine zipper family protein / lipid-binding START domain-containing protein
LOC_Os02g45270
LOC_Os02g45280	cytochrome P450, family 87, subfamily A, polypeptide 2
LOC_Os02g45310	S-adenosyl-L-methionine-dependent methyltransferases superfamily protein
LOC_Os02g45320	phloem protein 2-A13
LOC_Os02g45330
LOC_Os02g45344	MBOAT (membrane bound O-acyl transferase) family protein
LOC_Os02g45360
LOC_Os02g45380	MATE efflux family protein
LOC_Os02g45390	RING/U-box superfamily protein
LOC_Os02g45410
LOC_Os02g45420	Integrase-type DNA-binding superfamily protein
LOC_Os02g45440
LOC_Os02g45450	C-repeat-binding factor 4
LOC_Os02g45460
LOC_Os02g45470
LOC_Os02g45480	zinc finger WD40 repeat protein 1
LOC_Os02g45490
LOC_Os02g45500	hydrolases;protein serine/threonine phosphatases
LOC_Os02g45520	Major Facilitator Superfamily with SPX (SYG1/Pho81/XPR1) domain-containing protein
LOC_Os02g45530	Glucose-methanol-choline (GMC) oxidoreductase family protein
LOC_Os02g45540	nucleotide-rhamnose synthase/epimerase-reductase
LOC_Os02g45560
LOC_Os02g45570	growth-regulating factor 3
LOC_Os02g45580	UDP-glucosyl transferase 85A7
LOC_Os02g45590	Pentatricopeptide repeat (PPR) superfamily protein
LOC_Os02g45600	Rho GTPase activating protein with PAK-box/P21-Rho-binding domain
LOC_Os02g45610
LOC_Os02g45620	Ovate family protein
LOC_Os02g45630
LOC_Os02g45640
LOC_Os02g45650	Peptidase family M48 family protein
LOC_Os02g45660	isoprenoid F
LOC_Os02g45670	Homeodomain-like superfamily protein
LOC_Os02g45690	Mechanosensitive ion channel protein
LOC_Os02g45700	Protein of unknown function (DUF604)
LOC_Os02g45710	brassinosteroid-responsive RING-H2
LOC_Os02g45740
LOC_Os02g45750	Protein kinase superfamily protein
LOC_Os02g45760	SCARECROW-like 8
LOC_Os02g45770	AGAMOUS-like 6
LOC_Os02g45780	RING/U-box superfamily protein
LOC_Os02g45810	Transducin/WD40 repeat-like superfamily protein
LOC_Os02g45820	translocase of the inner mitochondrial membrane 13
LOC_Os02g45830
LOC_Os02g45850	AP2/B3-like transcriptional factor family protein
LOC_Os02g45860
LOC_Os02g45870	tobamovirus multiplication protein 3
LOC_Os02g45880	Protein prenylyltransferase superfamily protein
LOC_Os02g45890	sulfotransferase 2A
LOC_Os02g45900	P-loop containing nucleoside triphosphate hydrolases superfamily protein
LOC_Os02g45910	P-loop containing nucleoside triphosphate hydrolases superfamily protein
LOC_Os02g45920
LOC_Os02g45930	oxidative stress 3
LOC_Os02g45940	Histone superfamily protein
LOC_Os02g45950
LOC_Os02g45974
LOC_Os02g45980	Regulator of chromosome condensation (RCC1) family with FYVE zinc finger domain
LOC_Os02g46030	Homeodomain-like superfamily protein
LOC_Os02g46080	Protein phosphatase 2C family protein
LOC_Os02g46090	Calcium-dependent protein kinase family protein
LOC_Os02g46100	RING/U-box superfamily protein
LOC_Os02g46110
LOC_Os02g46120	Nucleotide-diphospho-sugar transferase family protein
LOC_Os02g46130	Class II aminoacyl-tRNA and biotin synthetases superfamily protein
LOC_Os02g46140	F-box family protein
LOC_Os02g46150	Metal-dependent protein hydrolase
LOC_Os02g46170
LOC_Os02g46180	Protein of unknown function (DUF581)
LOC_Os02g46190	Protein of unknown function (DUF581)
LOC_Os02g46210	Protein of unknown function (DUF581)
LOC_Os02g46220	SBP (S-ribonuclease binding protein) family protein
LOC_Os02g46260	serine carboxypeptidase-like 19
LOC_Os02g46270
LOC_Os02g46275
LOC_Os02g46290	Plant invertase/pectin methylesterase inhibitor superfamily protein
LOC_Os02g46300
LOC_Os02g46310	Pectin lyase-like superfamily protein
LOC_Os02g46320	ALG6, ALG8 glycosyltransferase family
LOC_Os02g46340	TOXICOS EN LEVADURA 4
LOC_Os02g46350	GPI transamidase subunit PIG-U
LOC_Os02g46360	Plant invertase/pectin methylesterase inhibitor superfamily protein
LOC_Os02g46370
LOC_Os02g46380	purine permease 11
LOC_Os02g46390
LOC_Os02g46400
LOC_Os02g46410
LOC_Os02g46440	Ribosomal L18p/L5e family protein
LOC_Os02g46460	nitrate transporter 1.5
LOC_Os02g46473
LOC_Os02g46480
LOC_Os02g46490	pol-like 5
LOC_Os02g46500	plant U-box 23
LOC_Os02g46510	Clathrin adaptor complexes medium subunit family protein
LOC_Os02g46520	Peptidase M20/M25/M40 family protein
LOC_Os02g46530
LOC_Os02g46540
LOC_Os02g46550
LOC_Os02g46560	basic helix-loop-helix (bHLH) DNA-binding superfamily protein
LOC_Os02g46600	RING/U-box superfamily protein
LOC_Os02g46610	PLATZ transcription factor family protein
LOC_Os02g46620
LOC_Os02g46640	Chaperone DnaJ-domain superfamily protein
LOC_Os02g46650	ubiquitin-specific protease 21
LOC_Os02g46660	SNARE associated Golgi protein family
LOC_Os02g46670
LOC_Os02g46680	P-glycoprotein 2
LOC_Os02g46690	F-box/RNI-like superfamily protein
LOC_Os02g46700	Acyl-CoA N-acyltransferases (NAT) superfamily protein
LOC_Os02g46710	auxin response factor 8
LOC_Os02g46720	NDR1/HIN1-like 8
LOC_Os02g46730	NDR1/HIN1-like 8
LOC_Os02g46740	NDR1/HIN1-like 8
LOC_Os02g46750	Protein kinase superfamily protein
LOC_Os02g46760	MAP kinase kinase 10
LOC_Os02g46770	Leucine-rich repeat protein kinase family protein
LOC_Os02g46780	myb domain protein 58
LOC_Os02g46790
LOC_Os02g46800
LOC_Os02g46810	amino acid permease 4
LOC_Os02g46820
LOC_Os02g46830
LOC_Os02g46839
LOC_Os02g46850	oligopeptide transporter 4
LOC_Os02g46860	oligopeptide transporter 4
LOC_Os02g46910	xyloglucan endotransglucosylase/hydrolase 30
LOC_Os02g46930	Transcription factor jumonji (jmj) family protein / zinc finger (C5HC2 type) family protein
LOC_Os02g46940	Homeodomain-like superfamily protein
LOC_Os02g46950
LOC_Os02g46956
LOC_Os02g46962	Target of Myb protein 1
LOC_Os02g46970	4-coumarate:CoA ligase 3
LOC_Os02g46980	Tetratricopeptide repeat (TPR)-like superfamily protein
LOC_Os02g46990	AAA-type ATPase family protein
LOC_Os02g47000
LOC_Os02g47010	SCAMP family protein
LOC_Os02g47020	phosphoribulokinase
LOC_Os02g47030
LOC_Os02g47040	HXXXD-type acyl-transferase family protein
LOC_Os02g47060	WRKY DNA-binding protein 35
LOC_Os02g47070
LOC_Os02g47080
LOC_Os02g47090	peptide transporter 2
LOC_Os02g47100
LOC_Os02g47110	ADP-ribosylation factor B1B
LOC_Os02g47120	RELA/SPOT homolog 3
LOC_Os02g47130
LOC_Os02g47140	Ribosomal protein L11 family protein
LOC_Os02g47150	topoisomerase II
LOC_Os02g47160	wall associated kinase-like 1
LOC_Os02g47170	Tudor/PWWP/MBT superfamily protein
LOC_Os02g47180	Transducin family protein / WD-40 repeat family protein
LOC_Os02g47190	Homeodomain-like superfamily protein
LOC_Os02g47210	Amino acid permease family protein
LOC_Os02g47220	Protein kinase superfamily protein
LOC_Os02g47230	DZC (Disease resistance/zinc finger/chromosome condensation-like region) domain containing protein
LOC_Os02g47240
LOC_Os02g47280	growth-regulating factor 5
LOC_Os02g47290
LOC_Os02g47300
LOC_Os02g47310	gamma-tocopherol methyltransferase
LOC_Os02g47320	vacuolar membrane ATPase 10
LOC_Os02g47330
LOC_Os02g47350	NAD(P)-binding Rossmann-fold superfamily protein
LOC_Os02g47360	endonucleases
LOC_Os02g47370	Homeodomain-like superfamily protein
LOC_Os02g47390
LOC_Os02g47400	Pectinacetylesterase family protein
LOC_Os02g47410	yeast YAK1-related gene 1
LOC_Os02g47420	RHO guanyl-nucleotide exchange factor 14
LOC_Os02g47430	allantoate amidohydrolase
LOC_Os02g47440	Syntaxin/t-SNARE family protein
LOC_Os02g47450	Protein of unknown function (DUF1218)
LOC_Os02g47460	PLAC8 family protein
LOC_Os02g47470	cytochrome P450, family 707, subfamily A, polypeptide 1
LOC_Os02g47490
LOC_Os02g47500	nodulin MtN21 /EamA-like transporter family protein
LOC_Os02g47510	nine-cis-epoxycarotenoid dioxygenase 4
LOC_Os02g47520
LOC_Os02g47530
LOC_Os02g47550
LOC_Os02g47560	P-loop containing nucleoside triphosphate hydrolases superfamily protein
LOC_Os02g47570	Phosphatidic acid phosphatase (PAP2) family protein
LOC_Os02g47580
LOC_Os02g47590	ornithine carbamoyltransferase
LOC_Os02g47600	pyrophosphorylase 1
LOC_Os02g47605	ATPase family associated with various cellular activities (AAA)
LOC_Os02g47610	NmrA-like negative transcriptional regulator family protein
LOC_Os02g47620	alpha/beta-Hydrolases superfamily protein
LOC_Os02g47630
LOC_Os02g47640	tubby like protein 2
LOC_Os02g47650	Adenine nucleotide alpha hydrolases-like superfamily protein
LOC_Os02g47660	cryptochrome-interacting basic-helix-loop-helix 1
LOC_Os02g47670	ARM repeat superfamily protein
LOC_Os02g47700
LOC_Os02g47710
LOC_Os02g47744	RAD-like 6
LOC_Os02g47760	AAA-type ATPase family protein
LOC_Os02g47770	homeobox protein 22
LOC_Os02g47780	alpha/beta-Hydrolases superfamily protein
LOC_Os02g47790	monodehydroascorbate reductase 4
LOC_Os02g47800	monodehydroascorbate reductase 4
LOC_Os02g47810	Dof-type zinc finger DNA-binding family protein
LOC_Os02g47830
LOC_Os02g47840	Adenine nucleotide alpha hydrolases-like superfamily protein
LOC_Os02g47850	carbamoyl phosphate synthetase A
LOC_Os02g47860	Phosphoribulokinase / Uridine kinase family
LOC_Os02g47870	RING-box 1
LOC_Os02g47880	Tetratricopeptide repeat (TPR)-like superfamily protein
LOC_Os02g47890	nucleic acid binding;sequence-specific DNA binding transcription factors;zinc ion binding
LOC_Os02g47900	nucleic acid binding;sequence-specific DNA binding transcription factors;zinc ion binding
LOC_Os02g47910
LOC_Os02g47920	Exonuclease family protein
LOC_Os02g47930
LOC_Os02g47940	histidinol phosphate aminotransferase 1
LOC_Os02g47950
LOC_Os02g47960
LOC_Os02g47970	calpain-type cysteine protease family
LOC_Os02g47980	Protein of unknown function, DUF617
LOC_Os02g48000	RabGAP/TBC domain-containing protein
LOC_Os02g48010	little nuclei1
LOC_Os02g48020
LOC_Os02g48040
LOC_Os02g48050
LOC_Os02g48060	ROOT HAIR DEFECTIVE6
LOC_Os02g48070
LOC_Os02g48080	S-locus lectin protein kinase family protein
LOC_Os02g48090
LOC_Os02g48094
LOC_Os02g48110	heat shock protein 70 (Hsp 70) family protein
LOC_Os02g48116
LOC_Os02g48122	Tetratricopeptide repeat (TPR)-like superfamily protein
LOC_Os02g48130	P-loop containing nucleoside triphosphate hydrolases superfamily protein
LOC_Os02g48140	HSP20-like chaperones superfamily protein
LOC_Os02g48150
LOC_Os02g48160
LOC_Os02g48170
LOC_Os02g48184
LOC_Os02g48190	Domain of unknown function (DUF23)
LOC_Os02g48194
LOC_Os02g48200	Concanavalin A-like lectin protein kinase family protein
LOC_Os02g48210	Concanavalin A-like lectin protein kinase family protein
LOC_Os02g48220
LOC_Os02g48270	Lateral organ boundaries (LOB) domain family protein
LOC_Os02g48280
LOC_Os02g48290	NADPH-dependent thioredoxin reductase A
LOC_Os02g48300	FBD, F-box and Leucine Rich Repeat domains containing protein
LOC_Os02g48320	Predicted AT-hook DNA-binding family protein
LOC_Os02g48330	hydroxy methylglutaryl CoA reductase 1
LOC_Os02g48340	RNA-binding (RRM/RBD/RNP motifs) family protein
LOC_Os02g48350	diacylglycerol acyltransferase family
LOC_Os02g48360	Phosphofructokinase family protein
LOC_Os02g48370	ARID/BRIGHT DNA-binding domain-containing protein
LOC_Os02g48380
LOC_Os02g48390	Phosphoribosyltransferase family protein
LOC_Os02g48400
LOC_Os02g48430
LOC_Os02g48440
LOC_Os02g48450	xylem cysteine peptidase 1
LOC_Os02g48460	NAD(P)-binding Rossmann-fold superfamily protein
LOC_Os02g48470
LOC_Os02g48480	outer envelope membrane protein 7
LOC_Os02g48490
LOC_Os02g48500
LOC_Os02g48520
LOC_Os02g48530
LOC_Os02g48550
LOC_Os02g48560	fatty acid desaturase 2
LOC_Os02g48570	nitrate transporter 1.5
LOC_Os02g48580
LOC_Os02g48590	alpha/beta-Hydrolases superfamily protein
LOC_Os02g48600
LOC_Os02g48610	Mitochondrial import inner membrane translocase subunit Tim17/Tim22/Tim23 family protein
LOC_Os02g48620	tetratricopeptide repeat (TPR)-containing protein
LOC_Os02g48630	2-oxoglutarate (2OG) and Fe(II)-dependent oxygenase superfamily protein
LOC_Os02g48640
LOC_Os02g48650	glucose-6-phosphate acetyltransferase 1
LOC_Os02g48660	Ribosomal protein L31e family protein
LOC_Os02g48670	MSF1-like family protein
LOC_Os02g48680

## Sheet: TK_2_45
ID	Description
LOC_Os02g07460
LOC_Os02g07480
LOC_Os02g07490	glyceraldehyde-3-phosphate dehydrogenase of plastid 2
LOC_Os02g07495
LOC_Os02g07550
LOC_Os02g07575
LOC_Os02g07580
LOC_Os02g07600	low-molecular-weight cysteine-rich 69
LOC_Os02g07624	low-molecular-weight cysteine-rich 69
LOC_Os02g07628	Scorpion toxin-like knottin superfamily protein
LOC_Os02g07630	copper-exporting ATPase / responsive-to-antagonist 1 / copper-transporting ATPase (RAN1)
LOC_Os02g07640
LOC_Os02g07650	PLATZ transcription factor family protein
LOC_Os02g07654
LOC_Os02g07670	urease accessory protein D
LOC_Os02g07680	cytochrome P450, family 97, subfamily B, polypeptide 3
LOC_Os02g07690	VQ motif-containing protein
LOC_Os02g07700
LOC_Os02g07709
LOC_Os02g07720	phosphorylcholine cytidylyltransferase
LOC_Os02g07730	Haloacid dehalogenase-like hydrolase (HAD) superfamily protein
LOC_Os02g07740	S-adenosyl-L-methionine-dependent methyltransferases superfamily protein
LOC_Os02g07750	ALA-interacting subunit 1
LOC_Os02g07760	aldehyde dehydrogenase 5F1
LOC_Os02g07770	Homeodomain-like superfamily protein
LOC_Os02g07780	squamosa promoter binding protein-like 2
LOC_Os02g07790	Protein kinase superfamily protein
LOC_Os02g07800	sequence-specific DNA binding transcription factors
LOC_Os02g07810	Leucine-rich repeat protein kinase family protein
LOC_Os02g07820	Protein of unknown function (DUF581)
LOC_Os02g07830	high-affinity K+ transporter 1
LOC_Os02g07840	basic leucine zipper 9
LOC_Os02g07850	Protein of unknown function (DUF630 and DUF632)
LOC_Os02g07870	vacuolar ATP synthase subunit A
LOC_Os02g07880	Core-2/I-branching beta-1,6-N-acetylglucosaminyltransferase family protein
LOC_Os02g07890	Ribosomal protein L18e/L15 superfamily protein
LOC_Os02g07900	ENTH/ANTH/VHS superfamily protein
LOC_Os02g07910
LOC_Os02g07920
LOC_Os02g07930	B-box 32
LOC_Os02g07960	STRUBBELIG-receptor family 1
LOC_Os02g07970
LOC_Os02g07980	Eukaryotic protein of unknown function (DUF872)
LOC_Os02g07990
LOC_Os02g08000
LOC_Os02g08010	autoinhibited Ca2+ -ATPase, isoform 8
LOC_Os02g08014	autoinhibited Ca(2+)-ATPase 9
LOC_Os02g08018	autoinhibited Ca2+ -ATPase, isoform 8
LOC_Os02g08020
LOC_Os02g08030	Galactose mutarotase-like superfamily protein
LOC_Os02g08040
LOC_Os02g08050
LOC_Os02g08060
LOC_Os02g08070	squamosa promoter binding protein-like 8
LOC_Os02g08080
LOC_Os02g08090	small nuclear ribonucleoprotein F
LOC_Os02g08100	4-coumarate:CoA ligase 2
LOC_Os02g08110	Uncharacterised protein family (UPF0497)
LOC_Os02g08120	Calmodulin-binding protein
LOC_Os02g08130	FGGY family of carbohydrate kinase
LOC_Os02g08140	CBL-interacting protein kinase 21
LOC_Os02g08150	CONSTANS-like 4
LOC_Os02g08160	F-box/RNI-like superfamily protein
LOC_Os02g08170	glutamine dumper 1
LOC_Os02g08180	secE/sec61-gamma protein transport protein
LOC_Os02g08190	Vacuolar import/degradation, Vid27-related protein
LOC_Os02g08200	RING/U-box superfamily protein
LOC_Os02g08210
LOC_Os02g08220
LOC_Os02g08230	Fatty acid hydroxylase superfamily
LOC_Os02g08240	Protein kinase superfamily protein
LOC_Os02g08250
LOC_Os02g08260	Metal-dependent phosphohydrolase
LOC_Os02g08270	Class I glutamine amidotransferase-like superfamily protein
LOC_Os02g08300	Rad23 UV excision repair protein family
LOC_Os02g08310	tubby like protein 8
LOC_Os02g08320	heptahelical protein 3
LOC_Os02g08330	Uncharacterised conserved protein UCP015417, vWA
LOC_Os02g08350
LOC_Os02g08360	RNA recognition motif (RRM)-containing protein
LOC_Os02g08364	Protein phosphatase 2C family protein
LOC_Os02g08370	Peptidase C12, ubiquitin carboxyl-terminal hydrolase 1
LOC_Os02g08380	Uncharacterised BCR, YbaB family COG0718
LOC_Os02g08400	Acyl-CoA N-acyltransferases (NAT) superfamily protein
LOC_Os02g08410	chorismate mutase 2
LOC_Os02g08420	cinnamoyl coa reductase 1
LOC_Os02g08440	WRKY DNA-binding protein 40
LOC_Os02g08460
LOC_Os02g08470	myosin heavy chain-related
LOC_Os02g08480	ubiquitin fusion degradation 1
LOC_Os02g08490	casein lytic proteinase B4
LOC_Os02g08500	response regulator 12
LOC_Os02g08510	zinc-finger protein 1
LOC_Os02g08520	proteasome beta subunit C1
LOC_Os02g08530	Protein kinase superfamily protein
LOC_Os02g08540
LOC_Os02g08544	KNOTTED1-like homeobox gene 3
LOC_Os02g09050
LOC_Os02g09060	zinc finger (C3HC4-type RING finger) family protein
LOC_Os02g09070	PLATZ transcription factor family protein
LOC_Os02g09080
LOC_Os02g09090	serine-rich protein-related
LOC_Os02g09100	tRNA synthetase class I (I, L, M and V) family protein
LOC_Os02g09120	tRNA synthetase class I (I, L, M and V) family protein
LOC_Os02g09130	Ankyrin repeat family protein with DHHC zinc finger domain
LOC_Os02g09140
LOC_Os02g09150	Inorganic H pyrophosphatase family protein
LOC_Os02g09160
LOC_Os02g09170	sucrose phosphate synthase 2F
LOC_Os02g09180	Ubiquitin system component Cue protein
LOC_Os02g09190	cytochrome P450, family 71, subfamily B, polypeptide 13
LOC_Os02g09200	cytochrome P450, family 71, subfamily B, polypeptide 4
LOC_Os02g09210
LOC_Os02g09220	cytochrome P450, family 71, subfamily B, polypeptide 34
LOC_Os02g09230
LOC_Os02g09240	cytochrome P450, family 71, subfamily B, polypeptide 34
LOC_Os02g09250	cytochrome P450, family 71, subfamily B, polypeptide 24
LOC_Os02g09260	cytochrome P450, family 71, subfamily A, polypeptide 18
LOC_Os02g09270	cytochrome P450, family 71, subfamily A, polypeptide 25
LOC_Os02g09280
LOC_Os02g09290	cytochrome P450, family 71, subfamily B, polypeptide 24
LOC_Os02g09300
LOC_Os02g09310	cytochrome P450, family 71, subfamily B, polypeptide 2
LOC_Os02g09320	cytochrome P450, family 71, subfamily B, polypeptide 13
LOC_Os02g09330	cytochrome P450, family 76, subfamily C, polypeptide 4
LOC_Os02g09340	Myosin heavy chain-related protein
LOC_Os02g09359	Protein kinase superfamily protein
LOC_Os02g09380
LOC_Os02g09390	cytochrome P450, family 71, subfamily A, polypeptide 20
LOC_Os02g09400	cytochrome P450, family 71, subfamily B, polypeptide 10
LOC_Os02g09410	cytochrome P450, family 71, subfamily B, polypeptide 4
LOC_Os02g09420	Cyclase family protein
LOC_Os02g09430	Exostosin family protein
LOC_Os02g09440
LOC_Os02g09450	SHV3-like 5
LOC_Os02g09460
LOC_Os02g09470	translocon at inner membrane of chloroplasts 21
LOC_Os02g09480	myb domain protein r1
LOC_Os02g09490	GroES-like zinc-binding alcohol dehydrogenase family protein
LOC_Os02g09500
LOC_Os02g09510	UDP-Glycosyltransferase superfamily protein
LOC_Os02g09520
LOC_Os02g09530	Ubiquitin-like superfamily protein
LOC_Os02g09540
LOC_Os02g09580	F-box/RNI-like superfamily protein
LOC_Os02g09590	Ribosomal protein S21 family protein
LOC_Os02g09600	Expressed protein
LOC_Os02g09610	GDSL-like Lipase/Acylhydrolase superfamily protein
LOC_Os02g09620	GDSL-like Lipase/Acylhydrolase superfamily protein
LOC_Os02g09630	RPM1 interacting protein 4
LOC_Os02g09640
LOC_Os02g09650	ethylene responsive element binding factor 3
LOC_Os02g09660
LOC_Os02g09670	myb domain protein 6
LOC_Os02g09690
LOC_Os02g09710
LOC_Os02g09720	ABC transporter family protein
LOC_Os02g09730
LOC_Os02g09740	STRUBBELIG-receptor family 8
LOC_Os02g09750	lycopene cyclase
LOC_Os02g09760
LOC_Os02g09770	alpha/beta-Hydrolases superfamily protein
LOC_Os02g09780
LOC_Os02g09790	NB-ARC domain-containing disease resistance protein
LOC_Os02g09800	Tetratricopeptide repeat (TPR)-like superfamily protein
LOC_Os02g09810	Transmembrane amino acid transporter family protein
LOC_Os02g09820	RING/U-box superfamily protein
LOC_Os02g09830	basic leucine-zipper 42
LOC_Os02g09840	Calcium-binding EF-hand family protein
LOC_Os02g09850	glutamine dumper 2
LOC_Os02g09880
LOC_Os02g09890
LOC_Os02g09910	methyl-CPG-binding domain 9
LOC_Os02g09920	methyl-CPG-binding domain 9
LOC_Os02g09930	Nucleotide-diphospho-sugar transferases superfamily protein
LOC_Os02g09940	Thioredoxin superfamily protein
LOC_Os02g09960	Protein kinase superfamily protein
LOC_Os02g09970
LOC_Os02g09980
LOC_Os02g09990
LOC_Os02g10000	PLATZ transcription factor family protein
LOC_Os02g10010
LOC_Os02g10020	BUB1-related (BUB1: budding uninhibited by benzymidazol 1)
LOC_Os02g10030
LOC_Os02g10040	SEC7-like guanine nucleotide exchange family protein
LOC_Os02g10050
LOC_Os02g10060	switch subunit 3
LOC_Os02g10070	Citrate synthase family protein
LOC_Os02g10080	KH domain-containing protein / zinc finger (CCCH type) family protein
LOC_Os02g10090	Nse4, component of Smc5/6 DNA repair complex
LOC_Os02g10100	Leucine-rich repeat transmembrane protein kinase
LOC_Os02g10110	STRUBBELIG-receptor family 8
LOC_Os02g10120	lipoxygenase 2
LOC_Os02g10130	Tubulin binding cofactor C domain-containing protein
LOC_Os02g10140	bZIP transcription factor family protein
LOC_Os02g10150	bZIP transcription factor family protein

## Sheet: TK_3_204
ID	Description
LOC_Os03g52980	CwfJ-like family protein
LOC_Os03g52990
LOC_Os03g53000	homolog of human DNA ligase iv-binding protein XRCC4
LOC_Os03g53010	Plant stearoyl-acyl-carrier-protein desaturase family protein
LOC_Os03g53020	basic helix-loop-helix (bHLH) DNA-binding superfamily protein
LOC_Os03g53030
LOC_Os03g53050	WRKY DNA-binding protein 39
LOC_Os03g53060	cytochrome P450, family 71, subfamily A, polypeptide 15
LOC_Os03g53070	PRA1 (Prenylated rab acceptor) family protein
LOC_Os03g53080	DREB2A-interacting protein 2
LOC_Os03g53090	EF-TU receptor
LOC_Os03g53100	response regulator 22
LOC_Os03g53110	magnesium transporter 7
LOC_Os03g53140	Sec23/Sec24 protein transport family protein
LOC_Os03g53150	indoleacetic acid-induced protein 16
LOC_Os03g53160
LOC_Os03g53170	Tetratricopeptide repeat (TPR)-like superfamily protein
LOC_Os03g53180
LOC_Os03g53190	histone H2A 11
LOC_Os03g53200	calmodulin 1
LOC_Os03g53210
LOC_Os03g53230	Pseudouridine synthase/archaeosine transglycosylase-like family protein
LOC_Os03g53240
LOC_Os03g53250	Leucine-rich repeat protein kinase family protein
LOC_Os03g53260	Polynucleotidyl transferase, ribonuclease H-like superfamily protein
LOC_Os03g53270	Aluminium induced protein with YGL and LRDR motifs
LOC_Os03g53280	Beige/BEACH domain ;WD domain, G-beta repeat protein
LOC_Os03g53300
LOC_Os03g53310	emp24/gp25L/p24 family/GOLD family protein
LOC_Os03g53320
LOC_Os03g53340	heat shock transcription factor A2
LOC_Os03g53350	UDP-glycosyltransferase 73B4
LOC_Os03g53360	HXXXD-type acyl-transferase family protein
LOC_Os03g53380	Plant protein of unknown function (DUF868)
LOC_Os03g53390
LOC_Os03g53400	Bax inhibitor-1 family protein
LOC_Os03g53410	Protein kinase superfamily protein
LOC_Os03g53419
LOC_Os03g53440
LOC_Os03g53450
LOC_Os03g53470
LOC_Os03g53480
LOC_Os03g53510	Transducin/WD40 repeat-like superfamily protein
LOC_Os03g53520	Protein of unknown function (DUF581)
LOC_Os03g53524
LOC_Os03g53530	Transducin/WD40 repeat-like superfamily protein
LOC_Os03g53540	Protein of unknown function (DUF1677)
LOC_Os03g53580	C-8 sterol isomerases
LOC_Os03g53590	Protein of unknown function (DUF1423)
LOC_Os03g53600	Tryptophan RNA-binding attenuator protein-like
LOC_Os03g53610	Seed maturation protein
LOC_Os03g53620	Seed maturation protein
LOC_Os03g53630	Acyl-CoA N-acyltransferase with RING/FYVE/PHD-type zinc finger protein
LOC_Os03g53640	photosystem II 11 kDa protein-related
LOC_Os03g53650	O-acetylserine (thiol) lyase (OAS-TL) isoform A1
LOC_Os03g53660	myosin-like protein XIF
LOC_Os03g53670	evolutionarily conserved C-terminal region 2
LOC_Os03g53680
LOC_Os03g53690	NAD(P)-binding Rossmann-fold superfamily protein
LOC_Os03g53700	PHD finger protein-related
LOC_Os03g53710	NDH-dependent cyclic electron flow 5
LOC_Os03g53720	ser/arg-rich protein kinase 4
LOC_Os03g53730	Quinone reductase family protein
LOC_Os03g53740
LOC_Os03g53750	ferredoxin hydrogenases
LOC_Os03g53770	RNA binding (RRM/RBD/RNP motifs) family protein
LOC_Os03g53780	ammonium transporter 2
LOC_Os03g53790	Glycosyl hydrolase family protein
LOC_Os03g53800	Glycosyl hydrolase family protein
LOC_Os03g53845
LOC_Os03g53860	Glycosyl hydrolase family protein
LOC_Os03g53880	Protein kinase superfamily protein
LOC_Os03g53890	nucleic acid binding;methyltransferases
LOC_Os03g53900	Adenine nucleotide alpha hydrolases-like superfamily protein
LOC_Os03g53910	Tetratricopeptide repeat (TPR)-like superfamily protein
LOC_Os03g53920	P-loop containing nucleoside triphosphate hydrolases superfamily protein
LOC_Os03g53930
LOC_Os03g53950	Calcium-dependent phosphotriesterase superfamily protein
LOC_Os03g53960	homolog of yeast ADA2 2B
LOC_Os03g53970
LOC_Os03g53980
LOC_Os03g53990	tornado 1
LOC_Os03g54000	oligopeptide transporter
LOC_Os03g54040	Ribosomal protein L6 family
LOC_Os03g54050	Heavy metal transport/detoxification superfamily protein
LOC_Os03g54063
LOC_Os03g54070
LOC_Os03g54084	phytochrome C
LOC_Os03g54091	Spo11/DNA topoisomerase VI, subunit A protein
LOC_Os03g54100	Outward rectifying potassium channel protein
LOC_Os03g54114
LOC_Os03g54130	senescence-associated gene 12
LOC_Os03g54150	Chaperone DnaJ-domain superfamily protein
LOC_Os03g54160	K-box region and MADS-box transcription factor family protein
LOC_Os03g54170	K-box region and MADS-box transcription factor family protein
LOC_Os03g54190
LOC_Os03g54200
LOC_Os03g54210
LOC_Os03g54220
LOC_Os03g54230	HIS HF
LOC_Os03g54240
LOC_Os03g54750	COBRA-like extracellular glycosyl-phosphatidyl inositol-anchored protein family
LOC_Os03g54760	Mitochondrial substrate carrier family protein
LOC_Os03g54770	Transducin/WD40 repeat-like superfamily protein
LOC_Os03g54780	Protein kinase superfamily protein
LOC_Os03g54790	transporter associated with antigen processing protein 2
LOC_Os03g54820
LOC_Os03g54830
LOC_Os03g54840
LOC_Os03g54850	Haloacid dehalogenase-like hydrolase (HAD) superfamily protein
LOC_Os03g54860	Ribosomal protein L13 family protein
LOC_Os03g54870	Haloacid dehalogenase-like hydrolase (HAD) superfamily protein
LOC_Os03g54880	transporter associated with antigen processing protein 2
LOC_Os03g54890	Ribosomal protein L13 family protein
LOC_Os03g54900	receptor-like protein kinase 2
LOC_Os03g54910	plasmodesmata callose-binding protein 3
LOC_Os03g54920	Protein of unknown function, transmembrane-40
LOC_Os03g54930	leo1-like family protein
LOC_Os03g54970	dentin sialophosphoprotein-related
LOC_Os03g54980
LOC_Os03g55010	UDP-Glycosyltransferase superfamily protein
LOC_Os03g55014	leucine-rich repeat/extensin 2
LOC_Os03g55020	UDP-Glycosyltransferase superfamily protein
LOC_Os03g55030	UDP-Glycosyltransferase superfamily protein
LOC_Os03g55034
LOC_Os03g55040	UDP-Glycosyltransferase superfamily protein
LOC_Os03g55050	UDP-Glycosyltransferase superfamily protein
LOC_Os03g55070	UDP-glucose 6-dehydrogenase family protein
LOC_Os03g55080	WRKY DNA-binding protein 57
LOC_Os03g55090	Glycosyl transferase, family 35
LOC_Os03g55094
LOC_Os03g55100	Cyclic nucleotide-regulated ion channel family protein
LOC_Os03g55110	Ankyrin repeat family protein
LOC_Os03g55120	early nodulin-like protein 17
LOC_Os03g55130	Plant protein of unknown function (DUF863)
LOC_Os03g55140	Transducin/WD40 repeat-like superfamily protein
LOC_Os03g55150	eukaryotic elongation factor 5A-1
LOC_Os03g55164	WRKY DNA-binding protein 2
LOC_Os03g55180	Protein of unknown function (DUF1336)
LOC_Os03g55200	origin recognition complex protein 5
LOC_Os03g55210	Protein kinase superfamily protein
LOC_Os03g55220	basic helix-loop-helix (bHLH) DNA-binding superfamily protein
LOC_Os03g55230	cytochrome P450, family 81, subfamily D, polypeptide 5
LOC_Os03g55240	cytochrome P450, family 81, subfamily D, polypeptide 5
LOC_Os03g55250	cytochrome P450, family 81, subfamily F, polypeptide 2
LOC_Os03g55260	cytochrome P450, family 81, subfamily D, polypeptide 4
LOC_Os03g55270	TIP41-like family protein
LOC_Os03g55280	semialdehyde dehydrogenase family protein
LOC_Os03g55290	Gibberellin-regulated family protein
LOC_Os03g55300
LOC_Os03g55310	SWIB/MDM2 domain superfamily protein
LOC_Os03g55320	Protein phosphatase 2C family protein
LOC_Os03g55330	ankyrin repeat family protein
LOC_Os03g55340	Tetratricopeptide repeat (TPR)-like superfamily protein
LOC_Os03g55350	Subtilase family protein
LOC_Os03g55360	Chaperone DnaJ-domain superfamily protein
LOC_Os03g55370	Potassium transporter family protein
LOC_Os03g55380	2-oxoglutarate (2OG) and Fe(II)-dependent oxygenase superfamily protein
LOC_Os03g55389	casein kinase alpha 1
LOC_Os03g55400
LOC_Os03g55410	Peroxidase superfamily protein
LOC_Os03g55420	Peroxidase superfamily protein
LOC_Os03g55430
LOC_Os03g55440
LOC_Os03g55450
LOC_Os03g55460
LOC_Os03g55470	Family of unknown function (DUF566)
LOC_Os03g55490	Protein kinase superfamily protein
LOC_Os03g55510
LOC_Os03g55530	Acyl-CoA N-acyltransferases (NAT) superfamily protein
LOC_Os03g55540	salt tolerance zinc finger
LOC_Os03g55550	basic helix-loop-helix (bHLH) DNA-binding superfamily protein
LOC_Os03g55560	mitogen-activated protein kinase kinase kinase 5
LOC_Os03g55570	SWIB complex BAF60b domain-containing protein
LOC_Os03g55590	Homeodomain-like superfamily protein
LOC_Os03g55600	Protein kinase superfamily protein
LOC_Os03g55610	Dof-type zinc finger DNA-binding family protein
LOC_Os03g55620	ataurora3
LOC_Os03g55630
LOC_Os03g55640	thylakoid processing peptide
LOC_Os03g55645
LOC_Os03g55650
LOC_Os03g55660	hydroxyproline-rich glycoprotein family protein
LOC_Os03g55670	maternal effect embryo arrest 14
LOC_Os03g55680	maternal effect embryo arrest 14
LOC_Os03g55704	Pyridoxal phosphate (PLP)-dependent transferases superfamily protein
LOC_Os03g55720	cytochrome b6f complex subunit (petM), putative
LOC_Os03g55730
LOC_Os03g55734
LOC_Os03g55740
LOC_Os03g55750
LOC_Os03g55760	Homeodomain-like superfamily protein
LOC_Os03g55770
LOC_Os03g55776
LOC_Os03g55784	clast3-related
LOC_Os03g55800	allene oxide synthase
LOC_Os03g55810
LOC_Os03g55820	Thioredoxin superfamily protein
LOC_Os03g55830	Phototropic-responsive NPH3 family protein
LOC_Os03g55840	Pentatricopeptide repeat (PPR) superfamily protein
LOC_Os03g55850	cold-regulated 413-plasma membrane 2
LOC_Os03g55870	Uncharacterised protein family (UPF0497)
LOC_Os03g55874	ATP synthase subunit beta
LOC_Os03g55880
LOC_Os03g55890	Protein of unknown function, DUF547
LOC_Os03g55920	Protein of unknown function (DUF616)
LOC_Os03g55930	ribosomal protein S9
LOC_Os03g55940
LOC_Os03g55950
LOC_Os03g55960	calmodulin-like 41
LOC_Os03g55970	cytochrome c biogenesis protein family
LOC_Os03g55980	Uncharacterised conserved protein UCP031279
LOC_Os03g55990	Homeobox-leucine zipper family protein / lipid-binding START domain-containing protein
LOC_Os03g56000	Carbohydrate-binding protein
LOC_Os03g56010
LOC_Os03g56020	RNA-binding (RRM/RBD/RNP motifs) family protein
LOC_Os03g56030
LOC_Os03g56050	Integrase-type DNA-binding superfamily protein
LOC_Os03g56060	Cellulose-synthase-like C12

## Sheet: PH_1_215
ID	Description
LOC_Os01g62880	NAD(P)-linked oxidoreductase superfamily protein
LOC_Os01g62890	prenylated RAB acceptor 1.A2
LOC_Os01g62900	delta 1-pyrroline-5-carboxylate synthase 2
LOC_Os01g62910	Tetratricopeptide repeat (TPR)-like superfamily protein
LOC_Os01g62920	POX (plant homeobox) family protein
LOC_Os01g62945
LOC_Os01g62950	RAB GTPase homolog A2B
LOC_Os01g62960
LOC_Os01g62970
LOC_Os01g62980	Bifunctional inhibitor/lipid-transfer protein/seed storage 2S albumin superfamily protein
LOC_Os01g62990	RHO guanyl-nucleotide exchange factor 7
LOC_Os01g63010	Adenine nucleotide alpha hydrolases-like superfamily protein
LOC_Os01g63020
LOC_Os01g63040	UB-like protease 1B
LOC_Os01g63050
LOC_Os01g63060	Arabidopsis Inositol phosphorylceramide synthase 1
LOC_Os01g63160	myb domain protein 109
LOC_Os01g63190	laccase 7
LOC_Os01g63200	laccase 7
LOC_Os01g63210	SOUL heme-binding family protein
LOC_Os01g63220	fructokinase-like 1
LOC_Os01g63230	O-fucosyltransferase family protein
LOC_Os01g63240	VIRB2-interacting protein 3
LOC_Os01g63250	Josephin family protein
LOC_Os01g63260	3-oxo-5-alpha-steroid 4-dehydrogenase family protein
LOC_Os01g63270	alpha-glucan phosphorylase 2
LOC_Os01g63280	calmodulin-binding receptor-like cytoplasmic kinase 1
LOC_Os01g63290	phosphate transporter 4;3
LOC_Os01g63310	Protein of unknown function (DUF740)
LOC_Os01g63354	ARID/BRIGHT DNA-binding domain;ELM2 domain protein
LOC_Os01g63370
LOC_Os01g63393
LOC_Os01g63400	Pentatricopeptide repeat (PPR) superfamily protein
LOC_Os01g63410
LOC_Os01g63420	RNI-like superfamily protein
LOC_Os01g63430
LOC_Os01g63444
LOC_Os01g63460	Duplicated homeodomain-like superfamily protein
LOC_Os01g63470	Calcium-dependent lipid-binding (CaLB domain) family protein
LOC_Os01g63480	HXXXD-type acyl-transferase family protein
LOC_Os01g63500	josephin protein-related
LOC_Os01g63510	WUSCHEL related homeobox 5
LOC_Os01g63540	cytochrome P450, family 86, subfamily A, polypeptide 1
LOC_Os01g63580	glycerol-3-phosphate acyltransferase 6
LOC_Os01g63620	Tetratricopeptide repeat (TPR)-like superfamily protein
LOC_Os01g63670
LOC_Os01g63680	myb domain protein 64
LOC_Os01g63690	ortholog of sugar beet HS1 PRO-1 2
LOC_Os01g63710	Cell division control, Cdc6
LOC_Os01g63720
LOC_Os01g63730
LOC_Os01g63750
LOC_Os01g63770	Transmembrane amino acid transporter family protein
LOC_Os01g63780	structural constituent of nuclear pore
LOC_Os01g63790
LOC_Os01g63800	Pleckstrin homology (PH) domain superfamily protein
LOC_Os01g63810	Carbohydrate-binding-like fold
LOC_Os01g63820	C-terminal domain phosphatase-like 1
LOC_Os01g63830	Undecaprenyl pyrophosphate synthetase family protein
LOC_Os01g63840	KDO transferase A
LOC_Os01g63854	Transmembrane amino acid transporter family protein
LOC_Os01g63870	nucleobase-ascorbate transporter 12
LOC_Os01g63880
LOC_Os01g63890	G10 family protein
LOC_Os01g63900	Transducin/WD40 repeat-like superfamily protein
LOC_Os01g63910	Transducin/WD40 repeat-like superfamily protein
LOC_Os01g63920
LOC_Os01g63930	cytochrome P450, family 94, subfamily C, polypeptide 1
LOC_Os01g63940	TBP-associated factor 12
LOC_Os01g63950	S-adenosyl-L-methionine-dependent methyltransferases superfamily protein
LOC_Os01g63970	Glycosyltransferase family 29 (sialyltransferase) family protein
LOC_Os01g63980	WIP domain protein 4
LOC_Os01g63990	alpha/beta-Hydrolases superfamily protein
LOC_Os01g64000	Basic-leucine zipper (bZIP) transcription factor family protein
LOC_Os01g64010	Phosphotyrosine protein phosphatases superfamily protein
LOC_Os01g64020	bZIP transcription factor family protein
LOC_Os01g64030	F-box/RNI-like superfamily protein
LOC_Os01g64090	Ribosomal protein L1p/L10e family
LOC_Os01g64100	chitinase A
LOC_Os01g64110	chitinase A
LOC_Os01g64120	ferredoxin 3
LOC_Os01g64130
LOC_Os01g64140	glycosyl hydrolase 9B8
LOC_Os01g64170
LOC_Os01g64180
LOC_Os01g64190
LOC_Os01g64220	Cysteine proteinases superfamily protein
LOC_Os01g64230
LOC_Os01g64240
LOC_Os01g64250
LOC_Os01g64262	alpha/beta-Hydrolases superfamily protein
LOC_Os01g64270
LOC_Os01g64280	sorting nexin 1
LOC_Os01g64290
LOC_Os01g64300	Protein of unknown function, DUF584
LOC_Os01g64310	NAC domain containing protein 90
LOC_Os01g64320
LOC_Os01g64340
LOC_Os01g64350
LOC_Os01g64360	Duplicated homeodomain-like superfamily protein
LOC_Os01g64370
LOC_Os01g64380
LOC_Os01g64390
LOC_Os01g64400
LOC_Os01g64410	ovate family protein 13
LOC_Os01g64430	Ovate family protein
LOC_Os01g64440
LOC_Os01g64450	Late embryogenesis abundant (LEA) hydroxyproline-rich glycoprotein family
LOC_Os01g64460
LOC_Os01g64470	Late embryogenesis abundant (LEA) hydroxyproline-rich glycoprotein family
LOC_Os01g64480	NDR1/HIN1-like 3
LOC_Os01g64490	NIMA (never in mitosis, gene A)-related 6
LOC_Os01g64500
LOC_Os01g64520	uricase / urate oxidase / nodulin 35, putative
LOC_Os01g64530
LOC_Os01g64540	UDP-Glycosyltransferase superfamily protein
LOC_Os01g64550
LOC_Os01g64560	transcription factor-related
LOC_Os01g64570	plant U-box 23
LOC_Os01g64580
LOC_Os01g64590	Dof-type zinc finger DNA-binding family protein
LOC_Os01g64620	RING/U-box superfamily protein
LOC_Os01g64630	actin 7
LOC_Os01g64640	Histone superfamily protein
LOC_Os01g64650	SNARE-like superfamily protein
LOC_Os01g64660	Inositol monophosphatase family protein
LOC_Os01g64670	pyrophosphorylase 3
LOC_Os01g64680	BolA-like family protein
LOC_Os01g64690	Small nuclear ribonucleoprotein family protein
LOC_Os01g64700	tubby like protein 10
LOC_Os01g64710
LOC_Os01g64720
LOC_Os01g64730	abscisic acid responsive elements-binding factor 2
LOC_Os01g64740
LOC_Os01g64750	UDP-Glycosyltransferase superfamily protein
LOC_Os01g64760	Integral membrane Yip1 family protein
LOC_Os01g64770	polypyrimidine tract-binding protein 3
LOC_Os01g64780	like COV 2
LOC_Os01g64790	Integrase-type DNA-binding superfamily protein
LOC_Os01g64800
LOC_Os01g64810	DHHC-type zinc finger family protein
LOC_Os01g64820	DNA-directed DNA polymerases
LOC_Os01g64830	Eukaryotic aspartyl protease family protein
LOC_Os01g64840	Eukaryotic aspartyl protease family protein
LOC_Os01g64850	Subtilisin-like serine endopeptidase family protein
LOC_Os01g64860	Subtilisin-like serine endopeptidase family protein
LOC_Os01g64870	Plant protein of unknown function (DUF639)
LOC_Os01g64880	heavy metal atpase 3
LOC_Os01g64890	magnesium transporter 4
LOC_Os01g64900	ARM repeat superfamily protein
LOC_Os01g64910	UDP-glucosyl transferase 88A1
LOC_Os01g64920
LOC_Os01g64930	TRAM, LAG1 and CLN8 (TLC) lipid-sensing domain containing protein
LOC_Os01g64949
LOC_Os01g64960	Chlorophyll A-B binding family protein
LOC_Os01g64970	Protein kinase superfamily protein
LOC_Os01g64980
LOC_Os01g64990	GPI transamidase subunit PIG-U
LOC_Os01g65000	ammonium transporter 2
LOC_Os01g65010	S-locus lectin protein kinase family protein
LOC_Os01g65030	S-locus lectin protein kinase family protein
LOC_Os01g65050
LOC_Os01g65060	S-locus lectin protein kinase family protein
LOC_Os01g65070	alpha/beta-Hydrolases superfamily protein
LOC_Os01g65080	C2H2 and C2HC zinc fingers superfamily protein
LOC_Os01g65090	aspartate aminotransferase
LOC_Os01g65094
LOC_Os01g65100	Major facilitator superfamily protein
LOC_Os01g65110	Major facilitator superfamily protein
LOC_Os01g65120	Major facilitator superfamily protein
LOC_Os01g65130	Major facilitator superfamily protein
LOC_Os01g65140	Major facilitator superfamily protein
LOC_Os01g65150	Major facilitator superfamily protein
LOC_Os01g65169	Major facilitator superfamily protein
LOC_Os01g65190	Major facilitator superfamily protein
LOC_Os01g65200	Major facilitator superfamily protein
LOC_Os01g65210	Major facilitator superfamily protein
LOC_Os01g65220	5\'-3\' exoribonuclease 3
LOC_Os01g65230	3-phosphoinositide-dependent protein kinase
LOC_Os01g65260	GLN phosphoribosyl pyrophosphate amidotransferase 1
LOC_Os01g65310	Protein of unknown function (DUF803)
LOC_Os01g65320
LOC_Os01g65330	Protein of unknown function (DUF668)
LOC_Os01g65340
LOC_Os01g65350	P-loop containing nucleoside triphosphate hydrolases superfamily protein
LOC_Os01g65360
LOC_Os01g65370	myb domain protein 4
LOC_Os01g65380	SEC14 cytosolic factor family protein / phosphoglyceride transfer family protein
LOC_Os01g65400	5\'-3\' exonuclease family protein
LOC_Os01g65410	serine hydroxymethyltransferase 7
LOC_Os01g65420
LOC_Os01g65440	Adenine nucleotide alpha hydrolases-like superfamily protein
LOC_Os01g65450	ubiquitin family protein
LOC_Os01g65460	beta-galactosidase 10
LOC_Os01g65470
LOC_Os01g65480	DNAJ heat shock family protein
LOC_Os01g65490	Core-2/I-branching beta-1,6-N-acetylglucosaminyltransferase family protein
LOC_Os01g65500	chloride channel C
LOC_Os01g65510	F-box family protein
LOC_Os01g65520	Galactose-binding protein
LOC_Os01g65530	RNA-binding (RRM/RBD/RNP motifs) family protein
LOC_Os01g65540
LOC_Os01g65550	RNA-binding (RRM/RBD/RNP motifs) family protein
LOC_Os01g65560	cobalt ion binding
LOC_Os01g65580	mitotic checkpoint family protein
LOC_Os01g65590	Galactosyltransferase family protein
LOC_Os01g65600	RING/FYVE/PHD zinc finger superfamily protein
LOC_Os01g65610	HXXXD-type acyl-transferase family protein
LOC_Os01g65620
LOC_Os01g65630
LOC_Os01g65640
LOC_Os01g65650	Leucine-rich receptor-like protein kinase family protein
LOC_Os01g65660	amino acid permease 8
LOC_Os01g65670	amino acid permease 5
LOC_Os01g65680	catalytic LigB subunit of aromatic ring-opening dioxygenase family
LOC_Os01g65690	catalytic LigB subunit of aromatic ring-opening dioxygenase family
LOC_Os01g65692
LOC_Os01g65700	Disease resistance-responsive (dirigent-like protein) family protein
LOC_Os01g65710	Disease resistance-responsive (dirigent-like protein) family protein
LOC_Os01g65720	Arabinanase/levansucrase/invertase
LOC_Os01g65730	SET domain-containing protein
LOC_Os01g65740	Protein of unknown function (DUF506)
LOC_Os01g65770
LOC_Os01g65780	plant glycogenin-like starch initiation protein 1
LOC_Os01g65790	Plant invertase/pectin methylesterase inhibitor superfamily
LOC_Os01g65800	TRICHOME BIREFRINGENCE-LIKE 7
LOC_Os01g65810
LOC_Os01g65820
LOC_Os01g65830	Plant stearoyl-acyl-carrier-protein desaturase family protein
LOC_Os01g65840	Pentatricopeptide repeat (PPR-like) superfamily protein
LOC_Os01g65860	ENTH/ANTH/VHS superfamily protein
LOC_Os01g65870
LOC_Os01g65880	Nodulin MtN3 family protein
LOC_Os01g65890	DNA repair metallo-beta-lactamase family protein
LOC_Os01g65900	SCARECROW-like 1
LOC_Os01g65902	photosynthetic electron transfer A
LOC_Os01g65904
LOC_Os01g65920	F-box/RNI-like superfamily protein
LOC_Os01g65940	Protein kinase protein with adenine nucleotide alpha hydrolases-like domain
LOC_Os01g65950	Thioesterase superfamily protein
LOC_Os01g65970	bZIP transcription factor family protein
LOC_Os01g65986	Protein of unknown function (DUF803)
LOC_Os01g65992	Protein of unknown function (DUF679)
LOC_Os01g66000	oxidoreductases, acting on NADH or NADPH, quinone or similar compound as acceptor
LOC_Os01g66010	amino acid permease 2
LOC_Os01g66020	Protein kinase superfamily protein
LOC_Os01g66030	K-box region and MADS-box transcription factor family protein
LOC_Os01g66040	Leucine-rich repeat protein kinase family protein
LOC_Os01g66050	wound-responsive family protein
LOC_Os01g66060
LOC_Os01g66070	RING/FYVE/PHD-type zinc finger family protein
LOC_Os01g66100	2-oxoglutarate (2OG) and Fe(II)-dependent oxygenase superfamily protein
LOC_Os01g66110	S-adenosyl-L-methionine-dependent methyltransferases superfamily protein
LOC_Os01g66120	NAC (No Apical Meristem) domain transcriptional regulator superfamily protein
LOC_Os01g66130	RING/U-box superfamily protein with ARM repeat domain
LOC_Os01g66140	nucleic acid binding;zinc ion binding;DNA binding
LOC_Os01g66150
LOC_Os01g66160	Pentatricopeptide repeat (PPR) superfamily protein
LOC_Os01g66170	SNARE associated Golgi protein family
LOC_Os01g66180	cytochrome c-2
LOC_Os01g66190
LOC_Os01g66200
LOC_Os01g66230
LOC_Os01g66240	alpha/beta-Hydrolases superfamily protein
LOC_Os01g66250	S-locus lectin protein kinase family protein
LOC_Os01g66260
LOC_Os01g66270	Integrase-type DNA-binding superfamily protein
LOC_Os01g66280	Protein of unknown function (DUF179)
LOC_Os01g66290	K-box region and MADS-box transcription factor family protein
LOC_Os01g66300	RNA-binding KH domain-containing protein
LOC_Os01g66310
LOC_Os01g66320	glycine-rich protein
LOC_Os01g66330	ATP-dependent Clp protease
LOC_Os01g66340	TRICHOME BIREFRINGENCE-LIKE 11
LOC_Os01g66350	Protein of unknown function, DUF647
LOC_Os01g66360	Nucleotide-diphospho-sugar transferases superfamily protein
LOC_Os01g66379	Class I peptide chain release factor
LOC_Os01g66400
LOC_Os01g66410
LOC_Os01g66420	alfin-like 3
LOC_Os01g66440
LOC_Os01g66480
LOC_Os01g66490	NAC domain containing protein 35
LOC_Os01g66500	purine biosynthesis 4
LOC_Os01g66510	Seven transmembrane MLO family protein
LOC_Os01g66520	protein serine/threonine kinases;ATP binding;catalytics
LOC_Os01g66530
LOC_Os01g66544
LOC_Os01g66560	SRP72 RNA-binding domain
LOC_Os01g66570	C2H2-type zinc finger family protein
LOC_Os01g66580	RNA polymerase III RPC4
LOC_Os01g66590	Lateral organ boundaries (LOB) domain family protein
LOC_Os01g66600	Rhodanese/Cell cycle control phosphatase superfamily protein
LOC_Os01g66610	S-locus lectin protein kinase family protein
LOC_Os01g66620	UDP-glucosyltransferase 73B2
LOC_Os01g66630	S-locus lectin protein kinase family protein
LOC_Os01g66640	S-locus lectin protein kinase family protein
LOC_Os01g66650
LOC_Os01g66660
LOC_Os01g66670
LOC_Os01g66680	S-locus lectin protein kinase family protein
LOC_Os01g66690	Tetratricopeptide repeat (TPR)-like superfamily protein
LOC_Os01g66700	beta-hexosaminidase 3
LOC_Os01g66710	Pectin lyase-like superfamily protein
LOC_Os01g66720	Zinc-binding dehydrogenase family protein
LOC_Os01g66730	PNAS-3 related
LOC_Os01g66740	BAK1-interacting receptor-like kinase 1
LOC_Os01g66760	BAK1-interacting receptor-like kinase 1
LOC_Os01g66800
LOC_Os01g66810	Leucine-rich repeat protein kinase family protein
LOC_Os01g66820	BAK1-interacting receptor-like kinase 1
LOC_Os01g66830	Pectinacetylesterase family protein
LOC_Os01g66840	Pectinacetylesterase family protein
LOC_Os01g66850	Pectinacetylesterase family protein
LOC_Os01g66860	Integrin-linked protein kinase family
LOC_Os01g66890	BTB and TAZ domain protein 4
LOC_Os01g66900	Cytochrome b561/ferric reductase transmembrane with DOMON related domain
LOC_Os01g66910
LOC_Os01g66920	Calcineurin-like metallo-phosphoesterase superfamily protein
LOC_Os01g66940	pfkB-like carbohydrate kinase family protein
LOC_Os01g66950
LOC_Os01g66960	selenoprotein family protein
LOC_Os01g66970	RING/FYVE/PHD zinc finger superfamily protein
LOC_Os01g66980
LOC_Os01g66990
LOC_Os01g67000	plastid transcriptionally active 4
LOC_Os01g67010	Cytochrome b561/ferric reductase transmembrane with DOMON related domain
LOC_Os01g67030	Cytochrome b561/ferric reductase transmembrane with DOMON related domain
LOC_Os01g67040	RHOMBOID-like protein 13
LOC_Os01g67054	calreticulin 3
LOC_Os01g67070
LOC_Os01g67080
LOC_Os01g67090	IQ-domain 13
LOC_Os01g67100	chromatin assembly factor-1 (FASCIATA1) (FAS1)
LOC_Os01g67110
LOC_Os01g67120	Rhodanese/Cell cycle control phosphatase superfamily protein
LOC_Os01g67134	ribosomal protein L5
LOC_Os01g67150
LOC_Os01g67160	cyclin-dependent kinase B1;2
LOC_Os01g67170
LOC_Os01g67180	ribonuclease 2
LOC_Os01g67190	ribonuclease 2
LOC_Os01g67200	Ribosomal protein L13 family protein
LOC_Os01g67210	Tetratricopeptide repeat (TPR)-like superfamily protein
LOC_Os01g67220	beta glucosidase 42
LOC_Os01g67240	formin homology 1
LOC_Os01g67250	sister chromatid cohesion 1 protein 4
LOC_Os01g67260
LOC_Os01g67270
LOC_Os01g67280
LOC_Os01g67290	ARM repeat superfamily protein
LOC_Os01g67300
LOC_Os01g67310	PATATIN-like protein 4
LOC_Os01g67314
LOC_Os01g67320
LOC_Os01g67330	UDP-galactose transporter 6
LOC_Os01g67340	Protein kinase superfamily protein
LOC_Os01g67350	Cysteine proteinases superfamily protein
LOC_Os01g67360	S-adenosyl-L-methionine-dependent methyltransferases superfamily protein
LOC_Os01g67370	Pentatricopeptide repeat (PPR) superfamily protein
LOC_Os01g67380
LOC_Os01g67390	proline-rich protein 4
LOC_Os01g67400
LOC_Os01g67410	Integrase-type DNA-binding superfamily protein
LOC_Os01g67420	lipase class 3 family protein
LOC_Os01g67430	alpha/beta-Hydrolases superfamily protein
LOC_Os01g67450	alpha/beta-Hydrolases superfamily protein
LOC_Os01g67480	basic helix-loop-helix (bHLH) DNA-binding superfamily protein
LOC_Os01g67490	Cysteine proteinases superfamily protein
LOC_Os01g67500	ARM repeat superfamily protein
LOC_Os01g67510	recA DNA recombination family protein
LOC_Os01g67520	galactose-1-phosphate guanylyltransferase (GDP)s;GDP-D-glucose phosphorylases;quercetin 4\'-O-glucosyltransferases
LOC_Os01g67530	AMP-dependent synthetase and ligase family protein
LOC_Os01g67540	AMP-dependent synthetase and ligase family protein
LOC_Os01g67550	FAD/NAD(P)-binding oxidoreductase family protein
LOC_Os01g67560	Acid phosphatase/vanadium-dependent haloperoxidase-related protein
LOC_Os01g67570	Nucleic acid-binding, OB-fold-like protein
LOC_Os01g67580	multidrug resistance-associated protein 3
LOC_Os01g67590	Zincin-like metalloproteases family protein
LOC_Os01g67600	alpha/beta-Hydrolases superfamily protein
LOC_Os01g67610
LOC_Os01g67620
LOC_Os01g67630	peptide transporter 1
LOC_Os01g67640	nitrate transporter 1.5
LOC_Os01g67650	RGA-like 1
LOC_Os01g67660
LOC_Os01g67670	RGA-like 1
LOC_Os01g67680
LOC_Os01g67700
LOC_Os01g67710
LOC_Os01g67720	Protein kinase superfamily protein
LOC_Os01g67730
LOC_Os01g67740	structural maintenance of chromosomes 2
LOC_Os01g67750
LOC_Os01g67760
LOC_Os01g67770	response regulator 11
LOC_Os01g67790	F-box associated ubiquitination effector family protein
LOC_Os01g67820	exocyst subunit exo70 family protein F1
LOC_Os01g67830	AP2/B3-like transcriptional factor family protein
LOC_Os01g67835
LOC_Os01g67850	RING/U-box superfamily protein
LOC_Os01g67860	Aldolase superfamily protein
LOC_Os01g67870	Nucleotide-diphospho-sugar transferases superfamily protein
LOC_Os01g67880	Membrane trafficking VPS53 family protein
LOC_Os01g67890	MADS-box transcription factor family protein
LOC_Os01g67900
LOC_Os01g67910
LOC_Os01g67920	tetratricopeptide repeat (TPR)-containing protein
LOC_Os01g67930
LOC_Os01g67950	Ubiquitin-like superfamily protein
LOC_Os01g67960	GPI transamidase component PIG-S-related
LOC_Os01g67970	relative of early flowering 6
LOC_Os01g67980	Cysteine proteinases superfamily protein
LOC_Os01g68000	terminal EAR1-like 1
LOC_Os01g68010	Ypt/Rab-GAP domain of gyp1p superfamily protein
LOC_Os01g68020	BTB and TAZ domain protein 2
LOC_Os01g68030
LOC_Os01g68040	magnesium transporter 4
LOC_Os01g68050	proline transporter 2
LOC_Os01g68060	RING domain ligase2
LOC_Os01g68070	pentatricopeptide (PPR) repeat-containing protein
LOC_Os01g68080
LOC_Os01g68090
LOC_Os01g68104	histone deacetylase 2C
LOC_Os01g68130
LOC_Os01g68140	Plant protein of unknown function (DUF868)
LOC_Os01g68160	histone deacetylase 2B
LOC_Os01g68179
LOC_Os01g68200	hAT dimerisation domain-containing protein / transposase-related
LOC_Os01g68210
LOC_Os01g68230
LOC_Os01g68240
LOC_Os01g68260	Protein of unknown function (DUF707)
LOC_Os01g68269
LOC_Os01g68290
LOC_Os01g68300
LOC_Os01g68310	Sas10/Utp3/C1D family
LOC_Os01g68324	ribophorin II (RPN2) family protein
LOC_Os01g68330	transporter associated with antigen processing protein 1
LOC_Os01g68370	AP2/B3-like transcriptional factor family protein
LOC_Os01g68380	BLISTER
LOC_Os01g68390	Protein of unknown function (DUF185)
LOC_Os01g68400
LOC_Os01g68420	AGAMOUS-like 103
LOC_Os01g68440	snRNA activating complex family protein
LOC_Os01g68450	Uncharacterized conserved protein (DUF2358)
LOC_Os01g68460	Cysteine/Histidine-rich C1 domain family protein
LOC_Os01g68470	Cysteine/Histidine-rich C1 domain family protein
LOC_Os01g68480	thioredoxin F2
LOC_Os01g68490	Tetratricopeptide repeat (TPR)-like superfamily protein
LOC_Os01g68500	Protein of unknown function, DUF538
LOC_Os01g68510	nitrate transporter 1.7
LOC_Os01g68524	Pentatricopeptide repeat (PPR) superfamily protein
LOC_Os01g68540	Immunoglobulin E-set superfamily protein
LOC_Os01g68545
LOC_Os01g68560	AGAMOUS-like 86
LOC_Os01g68570
LOC_Os01g68580	Bifunctional inhibitor/lipid-transfer protein/seed storage 2S albumin superfamily protein
LOC_Os01g68589	Bifunctional inhibitor/lipid-transfer protein/seed storage 2S albumin superfamily protein
LOC_Os01g68598	stomagen
LOC_Os01g68610	Tetratricopeptide repeat (TPR)-like superfamily protein
LOC_Os01g68620	SIGNAL PEPTIDE PEPTIDASE-LIKE 5
LOC_Os01g68630	TRICHOME BIREFRINGENCE-LIKE 18
LOC_Os01g68640
LOC_Os01g68650	Protein of unknown function (DUF506)
LOC_Os01g68660	PHYTOCYSTATIN 2
LOC_Os01g68670	PHYTOCYSTATIN 2
LOC_Os01g68680	Tetratricopeptide repeat (TPR)-like superfamily protein
LOC_Os01g68690
LOC_Os01g68700	basic helix-loop-helix (bHLH) DNA-binding superfamily protein
LOC_Os01g68710	FK506- and rapamycin-binding protein 15 kD-2
LOC_Os01g68720
LOC_Os01g68730
LOC_Os01g68740
LOC_Os01g68750	Adaptin family protein
LOC_Os01g68760	WW domain-containing protein
LOC_Os01g68770	selenium-binding protein 1
LOC_Os01g68780
LOC_Os01g68790	glycine-rich RNA-binding protein 4
LOC_Os01g68800
LOC_Os01g68810	THO2
LOC_Os01g68820	nuclear transport factor 2 (NTF2) family protein / RNA recognition motif (RRM)-containing protein
LOC_Os01g68830
LOC_Os01g68840
LOC_Os01g68860	zinc finger protein 1
LOC_Os01g68870	Leucine-rich repeat transmembrane protein kinase
LOC_Os01g68890	ROP-interactive CRIB motif-containing protein 4
LOC_Os01g68900	RING/U-box superfamily protein
LOC_Os01g68930	x-ray induced transcript 1
LOC_Os01g68940	small ubiquitin-like modifier 2
LOC_Os01g68950	small ubiquitin-like modifier 1
LOC_Os01g68960
LOC_Os01g68970	CPR5 protein, putative
LOC_Os01g69010	MATE efflux family protein
LOC_Os01g69030	sucrose phosphate synthase 3F
LOC_Os01g69040
LOC_Os01g69050	Protein of unknown function (DUF707)
LOC_Os01g69060	alpha/beta-Hydrolases superfamily protein
LOC_Os01g69070	Auxin efflux carrier family protein
LOC_Os01g69080	Plant stearoyl-acyl-carrier-protein desaturase family protein
LOC_Os01g69090	Cystathionine beta-synthase (CBS) family protein
LOC_Os01g69100
LOC_Os01g69110
LOC_Os01g69120	S-adenosyl-L-methionine-dependent methyltransferases superfamily protein
LOC_Os01g69130	dynamin-related protein 3A
LOC_Os01g69140	Nucleotide-diphospho-sugar transferase family protein
LOC_Os01g69160
LOC_Os01g69174
LOC_Os01g69190	Nucleotide-diphospho-sugar transferase family protein
LOC_Os01g69200	Nucleotide-diphospho-sugar transferase family protein
LOC_Os01g69210	glucosidase 1
LOC_Os01g69220	Exostosin family protein
LOC_Os01g69230	exocyst subunit exo70 family protein F1
LOC_Os01g69240	SNF1-related protein kinase regulatory subunit gamma 1
LOC_Os01g69250	translocase outer membrane 20-2
LOC_Os01g69260
LOC_Os01g69270	HCP-like superfamily protein with MYND-type zinc finger
LOC_Os01g69279
LOC_Os01g69290
LOC_Os01g69830	Squamosa promoter-binding protein-like (SBP domain) transcription factor family protein
LOC_Os01g69840
LOC_Os01g69850	AGAMOUS-like 79
LOC_Os01g69870
LOC_Os01g69890	Protein of unknown function (DUF 3339)
LOC_Os01g69900	CBS / octicosapeptide/Phox/Bemp1 (PB1) domains-containing protein
LOC_Os01g69904
LOC_Os01g69910	Calmodulin-binding transcription activator protein with CG-1 and Ankyrin domains
LOC_Os01g69920	histidine kinase 3
LOC_Os01g69930	DNAJ heat shock N-terminal domain-containing protein
LOC_Os01g69940	Galactose oxidase/kelch repeat superfamily protein
LOC_Os01g69950	ribosomal protein large subunit 27
LOC_Os01g69960
LOC_Os01g69970	Transducin/WD40 repeat-like superfamily protein
LOC_Os01g69980	TEOSINTE BRANCHED 1, cycloidea, PCF (TCP)-domain family protein 20
LOC_Os01g69990	GYF domain-containing protein
LOC_Os01g70000
LOC_Os01g70010	Ribosomal protein L7Ae/L30e/S12e/Gadd45 family protein
LOC_Os01g70020	DEK domain-containing chromatin associated protein
LOC_Os01g70050	SAUR-like auxin-responsive protein family
LOC_Os01g70060	ENTH/VHS family protein
LOC_Os01g70080	NB-ARC domain-containing disease resistance protein
LOC_Os01g70090	delta(3,5),delta(2,4)-dienoyl-CoA isomerase 1
LOC_Os01g70100	DHHC-type zinc finger family protein
LOC_Os01g70110	NAC domain containing protein 83
LOC_Os01g70120
LOC_Os01g70130	Protein kinase superfamily protein
LOC_Os01g70140	ubiquitin-conjugating enzyme 27
LOC_Os01g70150
LOC_Os01g70160	RING/U-box superfamily protein
LOC_Os01g70170	Aldolase-type TIM barrel family protein
LOC_Os01g70180	Exostosin family protein
LOC_Os01g70190	Exostosin family protein
LOC_Os01g70200	Exostosin family protein
LOC_Os01g70210	Sec14p-like phosphatidylinositol transfer family protein
LOC_Os01g70220	SU(VAR)3-9 homolog 4
LOC_Os01g70230	Homeodomain-like superfamily protein
LOC_Os01g70240	Heavy metal transport/detoxification superfamily protein
LOC_Os01g70250	DNAJ heat shock N-terminal domain-containing protein
LOC_Os01g70260	Protein kinase superfamily protein
LOC_Os01g70270	auxin response factor 2
LOC_Os01g70280
LOC_Os01g70290
LOC_Os01g70300	aspartate kinase 1
LOC_Os01g70310	basic helix-loop-helix (bHLH) DNA-binding superfamily protein
LOC_Os01g70320
LOC_Os01g70330	Prefoldin chaperone subunit family protein
LOC_Os01g70340	RING finger protein
LOC_Os01g70350
LOC_Os01g70360	long chain base2
LOC_Os01g70370	long chain base2
LOC_Os01g70380	long chain base2
LOC_Os01g70390	Protein of unknown function (DUF3754)
LOC_Os01g70400	NAD(P)H dehydrogenase 18
LOC_Os01g70410	Protein kinase superfamily protein
LOC_Os01g70430	NAD(P)-binding Rossmann-fold superfamily protein
LOC_Os01g70440
LOC_Os01g70450
LOC_Os01g70460
LOC_Os01g70470
LOC_Os01g70480	Polynucleotidyl transferase, ribonuclease H-like superfamily protein
LOC_Os01g70490	high affinity K+ transporter 5
LOC_Os01g70500
LOC_Os01g70520	beta glucosidase 11
LOC_Os01g70525	NAD(P)-binding Rossmann-fold superfamily protein
LOC_Os01g70550	Protein of unknown function (DUF1624)
LOC_Os01g70560	ARM repeat superfamily protein
LOC_Os01g70570	Phospholipid/glycerol acyltransferase family protein
LOC_Os01g70580	thiamin pyrophosphokinase1
LOC_Os01g70590	Protein of unknown function (DUF567)
LOC_Os01g70600	Protein of unknown function (DUF567)
LOC_Os01g70610
LOC_Os01g70620
LOC_Os01g70640
LOC_Os01g70650
LOC_Os01g70660	K+ uptake permease 6
LOC_Os01g70670	BTB/POZ domain-containing protein
LOC_Os01g70680	low-molecular-weight cysteine-rich 73
LOC_Os01g70690	ralf-like 33
LOC_Os01g70700	beta-amylase 5
LOC_Os01g70710	Heavy metal transport/detoxification superfamily protein
LOC_Os01g70720
LOC_Os01g70730	FPF1-like protein 1
LOC_Os01g70740
LOC_Os01g70770	Glutathione S-transferase family protein
LOC_Os01g70780	Transducin/WD40 repeat-like superfamily protein
LOC_Os01g70790	Calcium-dependent lipid-binding (CaLB domain) family protein
LOC_Os01g70800	Mitochondrial substrate carrier family protein
LOC_Os01g70810	Homeodomain-like superfamily protein
LOC_Os01g70820	Photosystem II reaction center PsbP family protein
LOC_Os01g70830	methyl esterase 1
LOC_Os01g70840	methyl esterase 1
LOC_Os01g70850	acetone-cyanohydrin lyase
LOC_Os01g70860	methyl esterase 1
LOC_Os01g70870	indeterminate(ID)-domain 2
LOC_Os01g70880	nuclear factor Y, subunit B5
LOC_Os01g70890	nuclear factor Y, subunit B5
LOC_Os01g70920	Cullin family protein
LOC_Os01g70930	2-oxoglutarate (2OG) and Fe(II)-dependent oxygenase superfamily protein
LOC_Os01g70940	K+ uptake transporter 3
LOC_Os01g70950	catalytics
LOC_Os01g70960	Cytochrome C1 family
LOC_Os01g70970	Protein kinase superfamily protein
LOC_Os01g70980
LOC_Os01g70990	Thioredoxin superfamily protein
LOC_Os01g71000	Protein kinase superfamily protein
LOC_Os01g71010	alpha/beta-Hydrolases superfamily protein
LOC_Os01g71020
LOC_Os01g71040
LOC_Os01g71050	vamp/synaptobrevin-associated protein 27-2
LOC_Os01g71060	Eukaryotic aspartyl protease family protein
LOC_Os01g71070	Eukaryotic aspartyl protease family protein
LOC_Os01g71080	Eukaryotic aspartyl protease family protein
LOC_Os01g71090	Eukaryotic aspartyl protease family protein
LOC_Os01g71094	Eukaryotic aspartyl protease family protein
LOC_Os01g71100
LOC_Os01g71106	disease resistance protein (TIR-NBS-LRR class)
LOC_Os01g71114	NB-ARC domain-containing disease resistance protein
LOC_Os01g71130	Eukaryotic aspartyl protease family protein
LOC_Os01g71140	Eukaryotic aspartyl protease family protein
LOC_Os01g71150
LOC_Os01g71160	Eukaryotic aspartyl protease family protein
LOC_Os01g71170	arabinogalactan protein 26
LOC_Os01g71180	Tetratricopeptide repeat (TPR)-like superfamily protein
LOC_Os01g71190	photosystem II reaction center PSB28 protein
LOC_Os01g71200	RNA-binding protein-defense related 1
LOC_Os01g71210
LOC_Os01g71220	hydroxyproline-rich glycoprotein family protein
LOC_Os01g71230	Nascent polypeptide-associated complex (NAC), alpha subunit family protein
LOC_Os01g71240	autoinhibited Ca2+-ATPase 11
LOC_Os01g71250
LOC_Os01g71256	BRCT domain-containing DNA repair protein
LOC_Os01g71262
LOC_Os01g71270	eukaryotic release factor 1-3
LOC_Os01g71280	6-phosphogluconate dehydrogenase family protein
LOC_Os01g71300	S-formylglutathione hydrolase
LOC_Os01g71310	cytokinin oxidase/dehydrogenase 1
LOC_Os01g71320	hexokinase-like 1
LOC_Os01g71330	high chlorophyll fluorescence 153
LOC_Os01g71340	beta-1,3-glucanase 3
LOC_Os01g71350	beta-1,3-glucanase 2
LOC_Os01g71360
LOC_Os01g71380	Glycosyl hydrolase superfamily protein
LOC_Os01g71400	beta-1,3-glucanase 3
LOC_Os01g71410	beta-1,3-glucanase 1
LOC_Os01g71420	purple acid phosphatase 16
LOC_Os01g71430
LOC_Os01g71440	F-box family protein with a domain of unknown function (DUF295)
LOC_Os01g71450
LOC_Os01g71460	Protein of unknown function (DUF295)
LOC_Os01g71474	beta-1,3-glucanase 2
LOC_Os01g71490
LOC_Os01g71540
LOC_Os01g71558	Phototropic-responsive NPH3 family protein
LOC_Os01g71570
LOC_Os01g71590
LOC_Os01g71599
LOC_Os01g71620
LOC_Os01g71624
LOC_Os01g71630
LOC_Os01g71640
LOC_Os01g71650	beta-1,3-glucanase 3
LOC_Os01g71670	Glycosyl hydrolase superfamily protein
LOC_Os01g71680	Glycosyl hydrolase superfamily protein
LOC_Os01g71690	Glycosyl hydrolase superfamily protein
LOC_Os01g71700	bidirectional amino acid transporter 1
LOC_Os01g71710	bidirectional amino acid transporter 1
LOC_Os01g71720	bidirectional amino acid transporter 1
LOC_Os01g71740	bidirectional amino acid transporter 1
LOC_Os01g71750
LOC_Os01g71760	bidirectional amino acid transporter 1
LOC_Os01g71770	RNA-binding (RRM/RBD/RNP motifs) family protein
LOC_Os01g71780	Transducin/WD40 repeat-like superfamily protein
LOC_Os01g71790	NAC domain containing protein 47
LOC_Os01g71800	alpha/beta-Hydrolases superfamily protein
LOC_Os01g71810	Glycosyl hydrolase superfamily protein
LOC_Os01g71820	Glycosyl hydrolase superfamily protein
LOC_Os01g71830	Glycosyl hydrolase superfamily protein
LOC_Os01g71860	Glycosyl hydrolase superfamily protein
LOC_Os01g71930	Glycosyl hydrolase superfamily protein
LOC_Os01g71950	HOPZ-ACTIVATED RESISTANCE 1
LOC_Os01g71960	Restriction endonuclease, type II-like superfamily protein
LOC_Os01g71970	scarecrow-like 3
LOC_Os01g71980	SEC14 cytosolic factor family protein / phosphoglyceride transfer family protein
LOC_Os01g71990	pyrroline-5- carboxylate (P5C) reductase
LOC_Os01g72000	ARM repeat superfamily protein
LOC_Os01g72009
LOC_Os01g72020	Ankyrin repeat family protein / BTB/POZ domain-containing protein
LOC_Os01g72080	EF hand calcium-binding protein family
LOC_Os01g72090	phytochromobilin:ferredoxin oxidoreductase, chloroplast / phytochromobilin synthase (HY2)
LOC_Os01g72100	EF hand calcium-binding protein family
LOC_Os01g72120	glutathione S-transferase TAU 8
LOC_Os01g72130	glutathione S-transferase tau 7
LOC_Os01g72140	glutathione S-transferase tau 7
LOC_Os01g72150	glutathione S-transferase TAU 8
LOC_Os01g72160	glutathione S-transferase TAU 8
LOC_Os01g72170	glutathione S-transferase TAU 8

## Sheet: PH_3_211
ID	Description
LOC_Os03g56050	Integrase-type DNA-binding superfamily protein
LOC_Os03g56060	Cellulose-synthase-like C12
LOC_Os03g56070
LOC_Os03g56080
LOC_Os03g56090	myb domain protein 36
LOC_Os03g56100	RAD3-like DNA-binding helicase protein
LOC_Os03g56110	KNOTTED-like from Arabidopsis thaliana
LOC_Os03g56120
LOC_Os03g56130	Glycosyl hydrolase superfamily protein
LOC_Os03g56140	KNOTTED-like from Arabidopsis thaliana
LOC_Os03g56160	Concanavalin A-like lectin protein kinase family protein
LOC_Os03g56170
LOC_Os03g56180	Concanavalin A-like lectin protein kinase family protein
LOC_Os03g56190	cytochrome c oxidase-related
LOC_Os03g56200
LOC_Os03g56220	Protein of unknown function (DUF1005)
LOC_Os03g56234	TSL-kinase interacting protein 1
LOC_Os03g56241	Ribosomal protein S14p/S29e family protein
LOC_Os03g56250	Leucine-rich repeat protein kinase family protein
LOC_Os03g56260	P-loop containing nucleoside triphosphate hydrolases superfamily protein
LOC_Os03g56270	Leucine-rich receptor-like protein kinase family protein
LOC_Os03g56280	peroxisomal NAD-malate dehydrogenase 2
LOC_Os03g56290
LOC_Os03g56300	Alpha-helical ferredoxin
LOC_Os03g56310	HAD-superfamily hydrolase, subfamily IG, 5\'-nucleotidase
LOC_Os03g56320
LOC_Os03g56330
LOC_Os03g56340
LOC_Os03g56350
LOC_Os03g56370	Leucine carboxyl methyltransferase
LOC_Os03g56380	S-adenosyl-L-methionine-dependent methyltransferases superfamily protein
LOC_Os03g56390	flavodoxin family protein / radical SAM domain-containing protein
LOC_Os03g56400	pentatricopeptide (PPR) repeat-containing protein
LOC_Os03g56410	Protein of unknown function (DUF59)
LOC_Os03g56420	Erythronate-4-phosphate dehydrogenase family protein
LOC_Os03g56430
LOC_Os03g56440
LOC_Os03g56450
LOC_Os03g56460	Sugar isomerase (SIS) family protein
LOC_Os03g56470	roline-rich extensin-like receptor kinase 4
LOC_Os03g56480
LOC_Os03g56490
LOC_Os03g56500	Galactose oxidase/kelch repeat superfamily protein
LOC_Os03g56510
LOC_Os03g56520
LOC_Os03g56540	Chaperone DnaJ-domain superfamily protein
LOC_Os03g56580	NAC domain containing protein 42
LOC_Os03g56590
LOC_Os03g56600	phosphoenolpyruvate (pep)/phosphate translocator 2
LOC_Os03g56610	Protein of unknown function (DUF1068)
LOC_Os03g56620
LOC_Os03g56660	Calmodulin-binding protein
LOC_Os03g56670	photosystem I subunit F
LOC_Os03g56682
LOC_Os03g56690	Cysteine proteinases superfamily protein
LOC_Os03g56700
LOC_Os03g56710
LOC_Os03g56714
LOC_Os03g56720
LOC_Os03g56724
LOC_Os03g56730
LOC_Os03g56750
LOC_Os03g56760
LOC_Os03g56770
LOC_Os03g56780	F-box family protein
LOC_Os03g56781
LOC_Os03g56782
LOC_Os03g56784
LOC_Os03g56790	actin depolymerizing factor 6
LOC_Os03g56800	Aldolase-type TIM barrel family protein
LOC_Os03g56810	tubulin beta 8
LOC_Os03g56820	fatty acid hydroxylase 1
LOC_Os03g56830	methyltransferases
LOC_Os03g56840	GTP-binding protein-related
LOC_Os03g56850	Tetratricopeptide repeat (TPR)-like superfamily protein
LOC_Os03g56860
LOC_Os03g56869	NagB/RpiA/CoA transferase-like superfamily protein
LOC_Os03g56890
LOC_Os03g56900	Reticulon family protein
LOC_Os03g56904
LOC_Os03g56920
LOC_Os03g56930	hydroxyproline-rich glycoprotein family protein
LOC_Os03g56940
LOC_Os03g56942
LOC_Os03g56944	hydroxyproline-rich glycoprotein family protein
LOC_Os03g56950	phytochrome interacting factor 3-like 5
LOC_Os03g56960	Tetratricopeptide repeat (TPR)-like superfamily protein
LOC_Os03g56970	actin-related protein 7
LOC_Os03g56974
LOC_Os03g57000
LOC_Os03g57010
LOC_Os03g57020
LOC_Os03g57030
LOC_Os03g57040	Clathrin adaptor complex small chain family protein
LOC_Os03g57050
LOC_Os03g57060
LOC_Os03g57070	FAD/NAD(P)-binding oxidoreductase family protein
LOC_Os03g57080	patatin-like protein 6
LOC_Os03g57090	Arv1-like protein
LOC_Os03g57100	Endoplasmic reticulum vesicle transporter protein
LOC_Os03g57110	myosin heavy chain-related
LOC_Os03g57120	root FNR 1
LOC_Os03g57130	Cell differentiation, Rcd1-like protein
LOC_Os03g57140	Glycolipid transfer protein (GLTP) family protein
LOC_Os03g57145
LOC_Os03g57149	Mitochondrial transcription termination factor family protein
LOC_Os03g57160	IAP-like protein 1
LOC_Os03g57170	LEM3 (ligand-effect modulator 3) family protein / CDC50 family protein
LOC_Os03g57180
LOC_Os03g57190	TEOSINTE BRANCHED 1, cycloidea and PCF transcription factor 2
LOC_Os03g57200	glutathione S-transferase TAU 19
LOC_Os03g57210	peroxin 13
LOC_Os03g57220	Aldolase-type TIM barrel family protein
LOC_Os03g57230
LOC_Os03g57240	C2H2 and C2HC zinc fingers superfamily protein
LOC_Os03g57260	zinc knuckle (CCHC-type) family protein
LOC_Os03g57270	Ubiquitin carboxyl-terminal hydrolase family protein
LOC_Os03g57280	N2,N2-dimethylguanosine tRNA methyltransferase
LOC_Os03g57290	cullin4
LOC_Os03g57300	Tetratricopeptide repeat (TPR)-like superfamily protein
LOC_Os03g57310	syntaxin of plants 121
LOC_Os03g57320
LOC_Os03g57330	IQ-domain 5
LOC_Os03g57340	DNAJ homologue 2
LOC_Os03g57349
LOC_Os03g57360	Cysteine proteinases superfamily protein
LOC_Os03g57390
LOC_Os03g57400	Cysteine proteinases superfamily protein
LOC_Os03g57410	RING/U-box superfamily protein
LOC_Os03g57420	MD-2-related lipid recognition domain-containing protein / ML domain-containing protein
LOC_Os03g57425
LOC_Os03g57430
LOC_Os03g57450	calcium dependent protein kinase 1
LOC_Os03g57460	FASCICLIN-like arabinogalactan protein 16 precursor
LOC_Os03g57490	FASCICLIN-like arabinogalactan protein 16 precursor
LOC_Os03g57500	RING-H2 group F2A
LOC_Os03g57510	calcium dependent protein kinase 1
LOC_Os03g57520	VQ motif-containing protein
LOC_Os03g57530	Protein of unknown function, DUF593
LOC_Os03g57540	Argonaute family protein
LOC_Os03g57545
LOC_Os03g57560	Stabilizer of iron transporter SufD / Polynucleotidyl transferase
LOC_Os03g57569
LOC_Os03g57580
LOC_Os03g57600
LOC_Os03g57620
LOC_Os03g57630
LOC_Os03g57640	alpha/beta-Hydrolases superfamily protein
LOC_Os03g57660	Peptidase M28 family protein
LOC_Os03g57670	LOB domain-containing protein 24
LOC_Os03g57680	aldehyde oxidase 2
LOC_Os03g57690	aldehyde oxidase 2
LOC_Os03g57720	aldehyde oxidase 1
LOC_Os03g57730	Cupredoxin superfamily protein
LOC_Os03g57740	uclacyanin 1
LOC_Os03g57750
LOC_Os03g57760	Synaptobrevin family protein
LOC_Os03g57770
LOC_Os03g57780	Leucine-rich repeat protein kinase family protein
LOC_Os03g57790	ubiquiting-conjugating enzyme 2
LOC_Os03g57830
LOC_Os03g57840	Peptidase M50 family protein
LOC_Os03g57854	BTB-POZ and MATH domain 4
LOC_Os03g57870	ATPase family associated with various cellular activities (AAA)
LOC_Os03g57880	O-Glycosyl hydrolases family 17 protein
LOC_Os03g57890	A20/AN1-like zinc finger family protein
LOC_Os03g57900	A20/AN1-like zinc finger family protein
LOC_Os03g57910	Nucleotide-diphospho-sugar transferases superfamily protein
LOC_Os03g57920	A20/AN1-like zinc finger family protein
LOC_Os03g57930
LOC_Os03g57940	Protein kinase family protein
LOC_Os03g57950	CVP2 like 1
LOC_Os03g57960	cupin family protein
LOC_Os03g57970	Bifunctional inhibitor/lipid-transfer protein/seed storage 2S albumin superfamily protein
LOC_Os03g57980	Bifunctional inhibitor/lipid-transfer protein/seed storage 2S albumin superfamily protein
LOC_Os03g57990	Bifunctional inhibitor/lipid-transfer protein/seed storage 2S albumin superfamily protein
LOC_Os03g58000
LOC_Os03g58010	Acyl-CoA N-acyltransferases (NAT) superfamily protein
LOC_Os03g58020	Acyl-CoA N-acyltransferases (NAT) superfamily protein
LOC_Os03g58030	Acyl-CoA N-acyltransferases (NAT) superfamily protein
LOC_Os03g58040	glutamate dehydrogenase 1
LOC_Os03g58050	Ribosomal protein S13/S18 family
LOC_Os03g58060	exoribonuclease 4
LOC_Os03g58070	FRIGIDA-like protein
LOC_Os03g58080	Major facilitator superfamily protein
LOC_Os03g58090
LOC_Os03g58100	Pentatricopeptide repeat (PPR) superfamily protein
LOC_Os03g58110	Leucine-rich repeat (LRR) family protein
LOC_Os03g58120	Pentatricopeptide repeat (PPR) superfamily protein
LOC_Os03g58130	Protein of unknown function (DUF1000)
LOC_Os03g58140	Bax inhibitor-1 family protein
LOC_Os03g58150	Bax inhibitor-1 family protein
LOC_Os03g58160	heat shock transcription factor A2
LOC_Os03g58170	Aluminium induced protein with YGL and LRDR motifs
LOC_Os03g58180
LOC_Os03g58190	Plant Tudor-like RNA-binding protein
LOC_Os03g58204	Ribosomal protein L4/L1 family
LOC_Os03g58230	Protein of unknown function (DUF506)
LOC_Os03g58240	Guanylate-binding family protein
LOC_Os03g58250	bZIP transcription factor family protein
LOC_Os03g58260	Aldolase-type TIM barrel family protein
LOC_Os03g58280	Ankyrin repeat family protein
LOC_Os03g58290	Aldolase-type TIM barrel family protein
LOC_Os03g58300	Aldolase-type TIM barrel family protein
LOC_Os03g58320	Aldolase-type TIM barrel family protein
LOC_Os03g58330	basic helix-loop-helix (bHLH) DNA-binding superfamily protein
LOC_Os03g58340	Protein of unknown function (DUF2361)
LOC_Os03g58350	AUX/IAA transcriptional regulator family protein
LOC_Os03g58364
LOC_Os03g58372
LOC_Os03g58380	aldehyde oxidase 2
LOC_Os03g58390	DREB2A-interacting protein 2
LOC_Os03g58400	methyltransferase 1
LOC_Os03g58410	prenylated RAB acceptor 1.E
LOC_Os03g58420	WRKY DNA-binding protein 21
LOC_Os03g58430	Ribosomal protein S19 family protein
LOC_Os03g58450
LOC_Os03g58480	TPX2 (targeting protein for Xklp2) protein family
LOC_Os03g58490	Protein of unknown function, DUF593
LOC_Os03g58500
LOC_Os03g58510
LOC_Os03g58520	RTE1-homolog
LOC_Os03g58530	PHD finger family protein / bromo-adjacent homology (BAH) domain-containing protein
LOC_Os03g58540	GTP1/OBG family protein
LOC_Os03g58560
LOC_Os03g58570	phosphate transporter traffic facilitator1
LOC_Os03g58580	Major facilitator superfamily protein
LOC_Os03g58590
LOC_Os03g58600	Argonaute family protein
LOC_Os03g58610
LOC_Os03g58620
LOC_Os03g58630	thioredoxin 2
LOC_Os03g58640	Forkhead-associated (FHA) domain-containing protein
LOC_Os03g58650
LOC_Os03g58670	Bifunctional inhibitor/lipid-transfer protein/seed storage 2S albumin superfamily protein
LOC_Os03g58690
LOC_Os03g58700	VPS35 homolog B
LOC_Os03g58710	Nucleotidylyl transferase superfamily protein
LOC_Os03g58720	RNA-binding (RRM/RBD/RNP motifs) family protein
LOC_Os03g58740	Protein of unknown function (DUF569)
LOC_Os03g58750	Protein kinase superfamily protein
LOC_Os03g58764	F-box family protein with a domain of unknown function (DUF295)
LOC_Os03g58780
LOC_Os03g58790	P-loop containing nucleoside triphosphate hydrolases superfamily protein
LOC_Os03g58800	AAA-ATPase 1
LOC_Os03g58820	DDT domain superfamily
LOC_Os03g58830	BIG PETAL P
LOC_Os03g58840	vesicle-associated membrane protein 726
LOC_Os03g58850
LOC_Os03g58870	CLAVATA3/ESR-RELATED 26
LOC_Os03g58880	Oxoglutarate/iron-dependent oxygenase
LOC_Os03g58890	Oxoglutarate/iron-dependent oxygenase
LOC_Os03g58900	Galactosyltransferase family protein
LOC_Os03g58910	Histidine kinase-, DNA gyrase B-, and HSP90-like ATPase family protein
LOC_Os03g58920	Galactosyltransferase family protein
LOC_Os03g58930
LOC_Os03g58940	Bifunctional inhibitor/lipid-transfer protein/seed storage 2S albumin superfamily protein
LOC_Os03g58960	DHHC-type zinc finger family protein
LOC_Os03g58970	exocyst complex component 84B
LOC_Os03g58980	germin-like protein 4
LOC_Os03g58990	germin-like protein 4
LOC_Os03g59010	germin-like protein 4
LOC_Os03g59020	TCP-1/cpn60 chaperonin family protein
LOC_Os03g59030	UDP-Glycosyltransferase superfamily protein
LOC_Os03g59040	squalene synthase 1
LOC_Os03g59060	protein phosphatase 2A-4
LOC_Os03g59070	Phosphatidic acid phosphatase (PAP2) family protein
LOC_Os03g59080	acyl-activating enzyme 18
LOC_Os03g59100	ACD1-like
LOC_Os03g59110	ACD1-like
LOC_Os03g59120	ACD1-like
LOC_Os03g59146	ACD1-like
LOC_Os03g59152	ACD1-like
LOC_Os03g59160	elongation factor P (EF-P) family protein
LOC_Os03g59170	APR-like 7
LOC_Os03g59180
LOC_Os03g59200	Plant protein of unknown function (DUF868)
LOC_Os03g59210
LOC_Os03g59220	Cytochrome bd ubiquinol oxidase, 14kDa subunit
LOC_Os03g59225
LOC_Os03g59240	Protein of Unknown Function (DUF239)
LOC_Os03g59250	Protein of unknown function (DUF1639)
LOC_Os03g59264	Pentatricopeptide repeat (PPR-like) superfamily protein
LOC_Os03g59280	Cupredoxin superfamily protein
LOC_Os03g59290	sterol methyltransferase 1
LOC_Os03g59300	Protein of unknown function, DUF642
LOC_Os03g59310	Ribosomal protein S5 family protein
LOC_Os03g59320	Chaperonin-like RbcX protein
LOC_Os03g59330	Pectin lyase-like superfamily protein
LOC_Os03g59340	Cellulose synthase family protein
LOC_Os03g59350	UDP-glycosyltransferase 73B4
LOC_Os03g59360	Remorin family protein
LOC_Os03g59370	ubiquitin 9
LOC_Os03g59380	lipid transfer protein 3
LOC_Os03g59390	calcium-dependent protein kinase 19
LOC_Os03g59400
LOC_Os03g59430	seed imbibition 2
LOC_Os03g59440	Disease resistance-responsive (dirigent-like protein) family protein
LOC_Os03g59450	Major facilitator superfamily protein
LOC_Os03g59460	basic region/leucine zipper transcription factor 16
LOC_Os03g59470	Protein phosphatase 2C family protein
LOC_Os03g59480
LOC_Os03g59530	kinase associated protein phosphatase
LOC_Os03g59540	RING/U-box superfamily protein
LOC_Os03g59550	RNA-binding (RRM/RBD/RNP motifs) family protein
LOC_Os03g59560
LOC_Os03g59570	isopentenyltransferase 5
LOC_Os03g59580	nudix hydrolase homolog 16
LOC_Os03g59590	MIRO-related GTP-ase 1
LOC_Os03g59600	MIRO-related GTP-ase 1
LOC_Os03g59610	NAD(P)-binding Rossmann-fold superfamily protein
LOC_Os03g59620	Patatin-like phospholipase family protein
LOC_Os03g59640	ALBINA 1
LOC_Os03g59650
LOC_Os03g59660	associated protein 19
LOC_Os03g59670	basic helix-loop-helix (bHLH) DNA-binding superfamily protein
LOC_Os03g59680	HIT zinc finger ;PAPA-1-like conserved region
LOC_Os03g59690	Protein of unknown function, DUF617
LOC_Os03g59700	Cyclophilin-like peptidyl-prolyl cis-trans isomerase family protein
LOC_Os03g59710	RNA-binding (RRM/RBD/RNP motifs) family protein
LOC_Os03g59720	Ribosomal protein L36
LOC_Os03g59730	NAC domain containing protein 25
LOC_Os03g59740	ADP-ribosylation factor A1B
LOC_Os03g59754
LOC_Os03g59760	RING/U-box superfamily protein
LOC_Os03g59770	Calcium-binding EF-hand family protein
LOC_Os03g59774
LOC_Os03g59790	Calcium-binding EF-hand family protein
LOC_Os03g59830
LOC_Os03g59840	prohibitin 1
LOC_Os03g59850
LOC_Os03g59860	Chaperone DnaJ-domain superfamily protein
LOC_Os03g59870	Calcium-binding EF-hand family protein
LOC_Os03g59874
LOC_Os03g59880	Cysteine proteinases superfamily protein
LOC_Os03g59940
LOC_Os03g59950	S-locus lectin protein kinase family protein
LOC_Os03g59970
LOC_Os03g59990
LOC_Os03g60000	prohibitin 2
LOC_Os03g60080	NAC domain containing protein 102
LOC_Os03g60090	methylenetetrahydrofolate reductase 2
LOC_Os03g60100	Ribosomal protein L17 family protein
LOC_Os03g60110	RNA-binding KH domain-containing protein
LOC_Os03g60120	cytokinin response factor 4
LOC_Os03g60130	transcript elongation factor IIS
LOC_Os03g60140	RING/U-box superfamily protein
LOC_Os03g60150	Protein kinase superfamily protein
LOC_Os03g60170
LOC_Os03g60180	P-loop containing nucleoside triphosphate hydrolases superfamily protein
LOC_Os03g60190	2-oxoglutarate-dependent dioxygenase family protein
LOC_Os03g60200	Tetratricopeptide repeat (TPR)-like superfamily protein
LOC_Os03g60210	Protein of unknown function (DUF567)
LOC_Os03g60220	Protein of unknown function (DUF567)
LOC_Os03g60240	SCAR homolog 2
LOC_Os03g60250	Uncharacterised protein family (UPF0497)
LOC_Os03g60260	aromatic and neutral transporter 1
LOC_Os03g60279	NAD(P)-binding Rossmann-fold superfamily protein
LOC_Os03g60300	TRICHOME BIREFRINGENCE-LIKE 34
LOC_Os03g60310
LOC_Os03g60340	TRICHOME BIREFRINGENCE-LIKE 33
LOC_Os03g60350	TRICHOME BIREFRINGENCE-LIKE 33
LOC_Os03g60360
LOC_Os03g60370	histidine acid phosphatase family protein
LOC_Os03g60380	NAD(P)-binding Rossmann-fold superfamily protein
LOC_Os03g60390	alfin-like 1
LOC_Os03g60400	Ribosomal protein S12/S23 family protein
LOC_Os03g60410
LOC_Os03g60419
LOC_Os03g60430	related to AP2.7
LOC_Os03g60440
LOC_Os03g60449
LOC_Os03g60460	peptidase M1 family protein
LOC_Os03g60470
LOC_Os03g60480	Chloroplast-targeted copper chaperone protein
LOC_Os03g60500	Eukaryotic aspartyl protease family protein
LOC_Os03g60509
LOC_Os03g60520
LOC_Os03g60530	RAB GTPase homolog 8A
LOC_Os03g60540	C2H2-type zinc finger family protein
LOC_Os03g60550	NAD(P)-binding Rossmann-fold superfamily protein
LOC_Os03g60560	C2H2-type zinc finger family protein
LOC_Os03g60570	C2H2-type zinc finger family protein
LOC_Os03g60580	actin depolymerizing factor 4
LOC_Os03g60600	zinc knuckle (CCHC-type) family protein
LOC_Os03g60610	SEC14 cytosolic factor family protein / phosphoglyceride transfer family protein
LOC_Os03g60620	heat shock cognate protein 70-1
LOC_Os03g60630	OBF-binding protein 3
LOC_Os03g60639
LOC_Os03g60650	poltergeist like 4
LOC_Os03g60660
LOC_Os03g60690	Tetratricopeptide repeat (TPR)-like superfamily protein
LOC_Os03g60700	Nucleotide-diphospho-sugar transferases superfamily protein
LOC_Os03g60710	protein kinase 1B
LOC_Os03g60720	expansin A4
LOC_Os03g60740	NAD(P)-binding Rossmann-fold superfamily protein
LOC_Os03g60750	FtsJ-like methyltransferase family protein
LOC_Os03g60760
LOC_Os03g60780	Fes1A
LOC_Os03g60790	Chaperone DnaJ-domain superfamily protein
LOC_Os03g60810	Concanavalin A-like lectin protein kinase family protein
LOC_Os03g60820	Major facilitator superfamily protein
LOC_Os03g60840
LOC_Os03g60850	Major facilitator superfamily protein
LOC_Os03g60870	RAB GTPase homolog A2B
LOC_Os03g60880	Xanthine/uracil permease family protein
LOC_Os03g60890	Calmodulin-binding protein
LOC_Os03g60900	AtGCP3 interacting protein 1
LOC_Os03g60910	plastid transcriptionally active 2
LOC_Os03g60920	S-adenosyl-L-methionine-dependent methyltransferases superfamily protein
LOC_Os03g60930	RNA-binding (RRM/RBD/RNP motifs) family protein
LOC_Os03g60939	Nucleotide-diphospho-sugar transferases superfamily protein
LOC_Os03g60950
LOC_Os03g60960	UDP-Glycosyltransferase superfamily protein
LOC_Os03g60976	L-Aspartase-like family protein
LOC_Os03g60992	L-Aspartase-like family protein
LOC_Os03g61010	Protein kinase protein with tetratricopeptide repeat domain
LOC_Os03g61019	Tim10/DDP family zinc finger protein
LOC_Os03g61030	plastid transcriptionally active 13
LOC_Os03g61040	Plant protein of unknown function (DUF641)
LOC_Os03g61050	defective in exine formation protein (DEX1)
LOC_Os03g61060	calmodulin-binding receptor-like cytoplasmic kinase 2
LOC_Os03g61070
LOC_Os03g61080
LOC_Os03g61090
LOC_Os03g61100	golgi nucleotide sugar transporter 2
LOC_Os03g61110	RNA recognition motif (RRM)-containing protein
LOC_Os03g61120	anthranilate synthase alpha subunit 1
LOC_Os03g61130	non-specific phospholipase C1
LOC_Os03g61140	S-adenosyl-L-methionine-dependent methyltransferases superfamily protein
LOC_Os03g61150
LOC_Os03g61160
LOC_Os03g61200	SPX domain gene 4
LOC_Os03g61210	Protein of unknown function (DUF300)
LOC_Os03g61230
LOC_Os03g61240
LOC_Os03g61249	NAC (No Apical Meristem) domain transcriptional regulator superfamily protein
LOC_Os03g61260	Ribosomal L18p/L5e family protein
LOC_Os03g61270	Glycosyl hydrolase superfamily protein
LOC_Os03g61280	Glycosyl hydrolase superfamily protein
LOC_Os03g61290	cation/H+ exchanger 19
LOC_Os03g61310	receptor-like protein kinase 1
LOC_Os03g61319	NAC (No Apical Meristem) domain transcriptional regulator superfamily protein
LOC_Os03g61330	Fumarylacetoacetate (FAA) hydrolase family
LOC_Os03g61340	alpha/beta-Hydrolases superfamily protein

## Sheet: PH_5_144
ID	Description
LOC_Os05g45890	tRNAHis guanylyltransferase
LOC_Os05g45900	DNAse I-like superfamily protein
LOC_Os05g45910
LOC_Os05g45920	Nucleic acid-binding proteins superfamily
LOC_Os05g45930	IQ-domain 31
LOC_Os05g45940
LOC_Os05g45950	voltage dependent anion channel 3
LOC_Os05g45954	Integrase-type DNA-binding superfamily protein
LOC_Os05g45980	Microtubule associated protein (MAP65/ASE1) family protein
LOC_Os05g45990	FBD, F-box and Leucine Rich Repeat domains containing protein
LOC_Os05g46000	RAB GTPase homolog G3B
LOC_Os05g46020	WRKY DNA-binding protein 51
LOC_Os05g46030	Myosin family protein with Dil domain
LOC_Os05g46040	homology to ABI1
LOC_Os05g46050
LOC_Os05g46060
LOC_Os05g46070	hAT family dimerisation domain
LOC_Os05g46090	F-box/RNI-like superfamily protein
LOC_Os05g46100
LOC_Os05g46140	NADH:ubiquinone oxidoreductase, 17.2kDa subunit
LOC_Os05g46150
LOC_Os05g46160	F-box family protein
LOC_Os05g46170
LOC_Os05g46180
LOC_Os05g46190
LOC_Os05g46200	beta-galactosidase 17
LOC_Os05g46210	alpha/beta-Hydrolases superfamily protein
LOC_Os05g46220	Mitochondrial substrate carrier family protein
LOC_Os05g46230	nucleosome assembly protein 1;2
LOC_Os05g46240	Protein of unknown function (DUF778)
LOC_Os05g46250	Protein of unknown function (DUF1230)
LOC_Os05g46260	glycosyltransferase family protein 47
LOC_Os05g46270	5\'-3\' exonuclease family protein
LOC_Os05g46280	embryo defective 2752
LOC_Os05g46290	heat shock protein 60-3A
LOC_Os05g46300
LOC_Os05g46310
LOC_Os05g46320	F-box/RNI-like superfamily protein
LOC_Os05g46330	myb-like transcription factor family protein
LOC_Os05g46340
LOC_Os05g46350	IQ-domain 8
LOC_Os05g46360	Putative lysine decarboxylase family protein
LOC_Os05g46370	basic helix-loop-helix (bHLH) DNA-binding superfamily protein
LOC_Os05g46380
LOC_Os05g46390	FBD, F-box and Leucine Rich Repeat domains containing protein
LOC_Os05g46395	Protein of unknown function (DUF1639)
LOC_Os05g46420
LOC_Os05g46430	Ribosomal L28e protein family
LOC_Os05g46440
LOC_Os05g46450
LOC_Os05g46460	alpha/beta-Hydrolases superfamily protein
LOC_Os05g46470
LOC_Os05g46480	Late embryogenesis abundant protein (LEA) family protein
LOC_Os05g46490	Mov34/MPN/PAD-1 family protein
LOC_Os05g46500
LOC_Os05g46510	Pectin lyase-like superfamily protein
LOC_Os05g46520	Pectin lyase-like superfamily protein
LOC_Os05g46530
LOC_Os05g46540
LOC_Os05g46550	Clathrin adaptor complexes medium subunit family protein
LOC_Os05g46560	RAN GTPase activating protein 1
LOC_Os05g46570	Transducin/WD40 repeat-like superfamily protein
LOC_Os05g46580	farnesyl diphosphate synthase 1
LOC_Os05g46590
LOC_Os05g46600
LOC_Os05g46610	myb domain protein 86
LOC_Os05g46620	DNAJ heat shock N-terminal domain-containing protein
LOC_Os05g46630
LOC_Os05g46640
LOC_Os05g46650
LOC_Os05g46690	Protein of unknown function (DUF594)
LOC_Os05g46710
LOC_Os05g46720	Sec14p-like phosphatidylinositol transfer family protein
LOC_Os05g46740	Regulator of chromosome condensation (RCC1) family protein
LOC_Os05g46750	mitogen-activated protein kinase kinase kinase 17
LOC_Os05g46760	mitogen-activated protein kinase kinase kinase 15
LOC_Os05g46770
LOC_Os05g46790
LOC_Os05g46800
LOC_Os05g46820
LOC_Os05g46830
LOC_Os05g46840
LOC_Os05g46845	double-stranded DNA-binding family protein
LOC_Os05g46860	SMAD/FHA domain-containing protein
LOC_Os05g46874
LOC_Os05g46890
LOC_Os05g46900
LOC_Os05g46920
LOC_Os05g46930	S-domain-2 5
LOC_Os05g46940
LOC_Os05g46950
LOC_Os05g46954
LOC_Os05g47442
LOC_Os05g47446	double-stranded DNA-binding family protein
LOC_Os05g47470
LOC_Os05g47480	Cyclin-like family protein
LOC_Os05g47490	ATP binding cassette subfamily B4
LOC_Os05g47500	P-glycoprotein 11
LOC_Os05g47510	Tetratricopeptide repeat (TPR)-like superfamily protein
LOC_Os05g47520
LOC_Os05g47530	Acid phosphatase/vanadium-dependent haloperoxidase-related protein
LOC_Os05g47540	S-adenosyl-L-methionine-dependent methyltransferases superfamily protein
LOC_Os05g47545	S-adenosyl-L-methionine-dependent methyltransferases superfamily protein
LOC_Os05g47550	ENTH/ANTH/VHS superfamily protein
LOC_Os05g47560	STT7 homolog STN7
LOC_Os05g47580	hydroxyproline-rich glycoprotein family protein
LOC_Os05g47590	hydroxyproline-rich glycoprotein family protein
LOC_Os05g47620	hydroxyproline-rich glycoprotein family protein
LOC_Os05g47630	Peptidyl-tRNA hydrolase family protein
LOC_Os05g47640	Pyridoxal-5\'-phosphate-dependent enzyme family protein
LOC_Os05g47650	related to ABI3/VP1 2
LOC_Os05g47660	lipid phosphate phosphatase 3
LOC_Os05g47670	RING/U-box superfamily protein
LOC_Os05g47680	Plant protein of unknown function (DUF827)
LOC_Os05g47690	Reticulon family protein
LOC_Os05g47700	Bifunctional inhibitor/lipid-transfer protein/seed storage 2S albumin superfamily protein
LOC_Os05g47730	Bifunctional inhibitor/lipid-transfer protein/seed storage 2S albumin superfamily protein
LOC_Os05g47750	Protein kinase superfamily protein
LOC_Os05g47770	Protein kinase superfamily protein
LOC_Os05g47780	zinc finger protein-related
LOC_Os05g47790
LOC_Os05g47810	Protein of unknown function (DUF1639)
LOC_Os05g47820	Protein of unknown function (DUF1639)
LOC_Os05g47830	Protein of unknown function (DUF1639)
LOC_Os05g47840	isopentenyltransferase 1
LOC_Os05g47850	CRS1 / YhbY (CRM) domain-containing protein
LOC_Os05g47860
LOC_Os05g47870	F-box family protein
LOC_Os05g47880	Galactosyltransferase family protein
LOC_Os05g47890	receptor for activated C kinase 1C
LOC_Os05g47900	RING/FYVE/PHD zinc finger superfamily protein
LOC_Os05g47930	quiescin-sulfhydryl oxidase 1
LOC_Os05g47950	UDP-Glycosyltransferase superfamily protein
LOC_Os05g47960
LOC_Os05g47970	Microtubule associated protein (MAP65/ASE1) family protein
LOC_Os05g47980	ATP synthase alpha/beta family protein
LOC_Os05g48000
LOC_Os05g48010	myb domain protein 36
LOC_Os05g48020	syntaxin of plants 71
LOC_Os05g48030	anti- silencing function 1b
LOC_Os05g48040	MATE efflux family protein
LOC_Os05g48050	Ribosomal protein L7/L12, oligomerisation;Ribosomal protein L7/L12, C-terminal/adaptor protein ClpS-like
LOC_Os05g48060	phosphatidyl serine synthase family protein
LOC_Os05g48070
LOC_Os05g48120
LOC_Os05g48130
LOC_Os05g48140
LOC_Os05g48160	2Fe-2S ferredoxin-like superfamily protein
LOC_Os05g48180
LOC_Os05g48190
LOC_Os05g48200	NADH-dependent glutamate synthase 1
LOC_Os05g48210
LOC_Os05g48220	Ribosomal protein L35Ae family protein
LOC_Os05g48230	2-oxoglutarate (2OG) and Fe(II)-dependent oxygenase superfamily protein
LOC_Os05g48240	dynamin-like protein
LOC_Os05g48250
LOC_Os05g48260	O-acyltransferase (WSD1-like) family protein
LOC_Os05g48270	Cytochrome b561/ferric reductase transmembrane with DOMON related domain
LOC_Os05g48280	Protein of unknown function (DUF1639)
LOC_Os05g48290	TCP-1/cpn60 chaperonin family protein
LOC_Os05g48300	purine permease 4
LOC_Os05g48310	Ribosomal protein L35Ae family protein
LOC_Os05g48320	Zinc-binding ribosomal protein family protein
LOC_Os05g48330	Eukaryotic aspartyl protease family protein
LOC_Os05g48340	ARM repeat superfamily protein
LOC_Os05g48350
LOC_Os05g48360	MAC/Perforin domain-containing protein
LOC_Os05g48370	Protein of unknown function (DUF2921)
LOC_Os05g48380	ubiquitin-conjugating enzyme 25
LOC_Os05g48390	phosphate 2
LOC_Os05g48400
LOC_Os05g48410	Ribosomal protein L21
LOC_Os05g48416	alpha/beta-Hydrolases superfamily protein
LOC_Os05g48422	Ribosomal protein L1p/L10e family
LOC_Os05g48430
LOC_Os05g48440	FAD-binding Berberine family protein
LOC_Os05g48450	branched-chain amino acid aminotransferase 5 / branched-chain amino acid transaminase 5 (BCAT5)
LOC_Os05g48470
LOC_Os05g48480	FAD-binding Berberine family protein
LOC_Os05g48489	glycerol-3-phosphate acyltransferase 5
LOC_Os05g48500	novel interactor of JAZ
LOC_Os05g48510	tRNA synthetase beta subunit family protein
LOC_Os05g48520	glyoxal oxidase-related protein
LOC_Os05g48540
LOC_Os05g48560
LOC_Os05g48570
LOC_Os05g48580	ARM repeat superfamily protein
LOC_Os05g48590	indoleacetic acid-induced protein 8
LOC_Os05g48600	Nucleotide-diphospho-sugar transferases superfamily protein
LOC_Os05g48610
LOC_Os05g48620	golgin candidate 5
LOC_Os05g48630
LOC_Os05g48640	RHO guanyl-nucleotide exchange factor 8
LOC_Os05g48650
LOC_Os05g48660	Leucine-rich repeat protein kinase family protein
LOC_Os05g48670	tubby like protein 7
LOC_Os05g48680
LOC_Os05g48690	sequence-specific DNA binding transcription factors
LOC_Os05g48700	Arabidopsis thaliana gibberellin 2-oxidase 1
LOC_Os05g48710
LOC_Os05g48730	CLAVATA3/ESR-RELATED 4
LOC_Os05g48740
LOC_Os05g48750	Nucleotide-diphospho-sugar transferases superfamily protein
LOC_Os05g48760	Protein of unknown function (DUF1421)
LOC_Os05g48770
LOC_Os05g48780
LOC_Os05g48790
LOC_Os05g48800	Drought-responsive family protein
LOC_Os05g48810	DNAJ heat shock family protein
LOC_Os05g48820	Homeodomain-like transcriptional regulator
LOC_Os05g48830
LOC_Os05g48840	Protein of unknown function (DUF679)
LOC_Os05g48850	NAC domain containing protein 73
LOC_Os05g48855	Guanylate-binding family protein
LOC_Os05g48860	Guanylate-binding family protein
LOC_Os05g48870	Transcriptional factor B3 family protein / auxin-responsive factor AUX/IAA-related
LOC_Os05g48880	RING/U-box superfamily protein
LOC_Os05g48890	FASCICLIN-like arabinogalactan protein 13 precursor
LOC_Os05g48900	FASCICLIN-like arabinogalactan protein 13 precursor
LOC_Os05g48930	Thioredoxin superfamily protein
LOC_Os05g48940
LOC_Os05g48950	S-adenosyl-L-methionine-dependent methyltransferases superfamily protein
LOC_Os05g48960	Zinc finger C-x8-C-x5-C-x3-H type family protein
LOC_Os05g48970	RING/U-box superfamily protein
LOC_Os05g48980	RAB GTPase homolog A1F
LOC_Os05g48990	homeobox-3
LOC_Os05g49000	Glucose-methanol-choline (GMC) oxidoreductase family protein
LOC_Os05g49010	Integrase-type DNA-binding superfamily protein
LOC_Os05g49020	Ribosomal protein L18ae family
LOC_Os05g49030	Ribosomal protein L18ae/LX family protein
LOC_Os05g49040	Cytochrome b561/ferric reductase transmembrane protein family
LOC_Os05g49050	urease accessory protein G
LOC_Os05g49060
LOC_Os05g49070	6-phosphogluconate dehydrogenase family protein
LOC_Os05g49080

[truncated: 5 more sheets: ET_7_97, FGN_10_58, FGW_10_58, SF_10_59, HI_10_104]
